# Supplementary material for: A genus in disguise. Revision of the genus Salcedia Fairmaire, 1899 with descriptions of nine new species (Coleoptera, Carabidae, Scaritinae, Salcediini)
Source: Zookeys. 2020 Jan 9;901:1–81. doi: 10.3897/zookeys.901.39432 (PMC6965333; doi:10.3897/zookeys.901.39432)
Supplement: XML Treatment for Salcedia robusta [file zookeys.901.39432-treatment16.xml]

<!DOCTYPE tp:taxon-treatment
  PUBLIC "-//TaxonX//DTD Taxonomic Treatment Publishing DTD v0 20100105//EN" "tax-treatment-NSO.dtd">
<tp:taxon-treatment xmlns:tp="http://www.plazi.org/taxpub"><tp:treatment-meta><kwd-group><label>Taxon classification</label><kwd><named-content xmlns:xlink="http://www.w3.org/1999/xlink" content-type="kingdom">Animalia</named-content></kwd><kwd><named-content xmlns:xlink="http://www.w3.org/1999/xlink" content-type="order">Coleoptera</named-content></kwd><kwd><named-content xmlns:xlink="http://www.w3.org/1999/xlink" content-type="family">Carabidae</named-content></kwd></kwd-group><mixed-citation publication-type="journal"><person-group><name><surname>Balkenohl</surname><given-names>Michael</given-names></name></person-group><article-title>A genus in disguise. Revision of the genus <italic><tp:taxon-name><tp:taxon-name-part taxon-name-part-type="genus" reg="Salcedia">Salcedia</tp:taxon-name-part></tp:taxon-name></italic> Fairmaire, 1899 with descriptions of nine new species (<tp:taxon-name><tp:taxon-name-part taxon-name-part-type="order">Coleoptera</tp:taxon-name-part></tp:taxon-name>, <tp:taxon-name><tp:taxon-name-part taxon-name-part-type="family">Carabidae</tp:taxon-name-part></tp:taxon-name>, <tp:taxon-name><tp:taxon-name-part taxon-name-part-type="subfamily">Scaritinae</tp:taxon-name-part></tp:taxon-name>, <tp:taxon-name><tp:taxon-name-part taxon-name-part-type="tribe">Salcediini</tp:taxon-name-part></tp:taxon-name>)</article-title><source>Zookeys</source><day>09</day><month>1</month><year>2020</year><volume>901</volume><fpage>1</fpage><lpage>81</lpage><pub-id pub-id-type="doi">10.3897/zookeys.901.39432</pub-id></mixed-citation></tp:treatment-meta><tp:nomenclature><tp:taxon-name><object-id xmlns:xlink="http://www.w3.org/1999/xlink" content-type="arpha" xlink:type="simple">BF971697-AFEA-53F3-BB38-CFE85DBA14E3</object-id>
            <tp:taxon-name-part taxon-name-part-type="genus" reg="Salcedia">Salcedia</tp:taxon-name-part>
            <tp:taxon-name-part taxon-name-part-type="species" reg="robusta">robusta</tp:taxon-name-part>
            <object-id xmlns:xlink="http://www.w3.org/1999/xlink" content-type="zoobank" xlink:type="simple">http://zoobank.org/FF2CBE1C-3CD7-44DF-A479-26690C829D10</object-id>
          </tp:taxon-name><tp:taxon-status xmlns:xlink="http://www.w3.org/1999/xlink" xlink:type="simple">sp. nov.</tp:taxon-status><xref ref-type="fig" rid="F9">Figs 22</xref><xref ref-type="fig" rid="F11">, 40</xref><xref ref-type="fig" rid="F15">, 65</xref><xref ref-type="fig" rid="F17">, 81</xref><xref ref-type="fig" rid="F18">, 84</xref></tp:nomenclature><tp:treatment-sec sec-type="type material" id="SECID0EGIBK"><title>Type material.</title><p><bold><italic>Holotype:</italic></bold> ♂, with labels and data: white, printed, “MALAWI centr., Salima env., 5.–6.i.2002 J. Bezdĕk leg.” / “SALCEDIA elongata Alluaud, 1932 P. Bulirsch det. 2012” (<named-content xmlns:xlink="http://www.w3.org/1999/xlink" content-type="dwc:institutional_code" xlink:type="simple">SMNS</named-content>). <bold><italic>Paratypes</italic></bold>: 1 spec., same data as holotype (<named-content xmlns:xlink="http://www.w3.org/1999/xlink" content-type="dwc:institutional_code" xlink:type="simple">SMNS</named-content>); 1 spec., “MALAWI centr., Nkhotakota env., 2.–3.i.2002, J. Bezdĕk leg.” / “Salcedia sp. det. SCHAWALLER 2003” / “SALCEDIA elongata Alluaud, 1932 P. Bulirsch det. 2012” (<named-content xmlns:xlink="http://www.w3.org/1999/xlink" content-type="dwc:institutional_code" xlink:type="simple">SMNS</named-content>); 1 ♂, “MALAWI centr., Salima env., 5.–6.i.2002 J. Bezdĕk leg.” (<abbrev xmlns:xlink="http://www.w3.org/1999/xlink" xlink:title="Coll. Petr Bulirsch, Prague, Czech Republic" id="ABBRID0EMJBK" xlink:type="simple">CBP</abbrev>); 1 ♂ “MOZ.: CABO DELGADO Mareja (site 1), P. N. Quirimbas 100 m, <named-content xmlns:xlink="http://www.w3.org/1999/xlink" content-type="dwc:verbatimCoordinates" xlink:type="simple"><named-content content-type="geo-json" specific-use="{&#34;type&#34;:&#34;Point&#34;,&#34;coordinates&#34;:[40.181389,-12.843333]}" id="NCID0ETJBK" xlink:type="simple"><named-content content-type="dwc:verbatimCoordinates" xlink:type="simple"><named-content content-type="geo-json" specific-use="{&#34;type&#34;:&#34;Point&#34;,&#34;coordinates&#34;:[40.181389,-12.843333]}" id="NCID0E1JBK" xlink:type="simple">12°50'36"S, 40°10'53"E</named-content></named-content></named-content></named-content> 23.xii.2012, degraded E Miombo woodlands; light traps; 2012-05 F. &amp; S. Génier &amp; M.Denja leg.“ (<abbrev xmlns:xlink="http://www.w3.org/1999/xlink" xlink:title="Coll. Petr Bulirsch, Prague, Czech Republic" id="ABBRID0E5JBK" xlink:type="simple">CBP</abbrev>); 1 ♂, 5 ♀♀, 183 specs., with labels and data: white, printed, “MOZ.: CABO DELGADO Mareja (site 1), P. N. Quirimbas 100 m, <named-content xmlns:xlink="http://www.w3.org/1999/xlink" content-type="dwc:verbatimCoordinates" xlink:type="simple"><named-content content-type="geo-json" specific-use="{&#34;type&#34;:&#34;Point&#34;,&#34;coordinates&#34;:[40.181389,-12.843333]}" id="NCID0EFKBK" xlink:type="simple"><named-content content-type="dwc:verbatimCoordinates" xlink:type="simple"><named-content content-type="geo-json" specific-use="{&#34;type&#34;:&#34;Point&#34;,&#34;coordinates&#34;:[40.181389,-12.843333]}" id="NCID0EMKBK" xlink:type="simple">12°50'36"S, 40°10'53"E</named-content></named-content></named-content></named-content> 23.xii.2012, degraded E Miombo woodlands; light traps; 2012-05 F. &amp; S. Génier &amp; M.Denja leg.” (<abbrev xmlns:xlink="http://www.w3.org/1999/xlink" xlink:title="Coll. François Génier, Gatineau, Canada" id="ABBRID0EQKBK" xlink:type="simple">CFGC</abbrev>, <abbrev xmlns:xlink="http://www.w3.org/1999/xlink" content-type="institution" xlink:title="Museu de Historia Natural de Maputo, Mozambique" id="ABBRID0EUKBK" xlink:type="simple">MHNM</abbrev>, <abbrev xmlns:xlink="http://www.w3.org/1999/xlink" xlink:title="Coll. Petr Bulirsch, Prague, Czech Republic" id="ABBRID0EZKBK" xlink:type="simple">CBP</abbrev>, <abbrev xmlns:xlink="http://www.w3.org/1999/xlink" xlink:title="Coll. Michael Balkenohl, Bonstetten near Zürich, Switzerland" id="ABBRID0E4KBK" xlink:type="simple">CBB</abbrev>); 1 ♂, 1 ♀, “MOZ.: CABO DELGADO Taratibu (site 7) P.N. Quirimbas 310 m., <named-content xmlns:xlink="http://www.w3.org/1999/xlink" content-type="dwc:verbatimCoordinates" xlink:type="simple"><named-content content-type="geo-json" specific-use="{&#34;type&#34;:&#34;Point&#34;,&#34;coordinates&#34;:[39.705556,-12.806944]}" id="NCID0EELBK" xlink:type="simple">12°48'25"S, 39°42'20"E</named-content></named-content> 10.I.2013, eastern Miombo woodlands, light trap prairie edge F. &amp; S. Génier &amp; M. Denja, 2013-68” (<abbrev xmlns:xlink="http://www.w3.org/1999/xlink" xlink:title="Coll. François Génier, Gatineau, Canada" id="ABBRID0EILBK" xlink:type="simple">CFGC</abbrev>);</p></tp:treatment-sec><tp:treatment-sec sec-type="diagnosis" id="SECID0EMLBK"><title>Diagnosis.</title><p>A large sized species, with sub-elongate outline of the elytra with maximum width at middle and the pronotum with three additional carinae of which the inner lateral carina is distinctly shortened and the outer lateral carina slightly shortened anteriorly and posteriorly. The pseudohumerus is nearly rectangular with a tubercle at the edge not tooth-like projecting. The antennomeres are elongate. Distinguished most clearly from the similar species <italic><tp:taxon-name><tp:taxon-name-part taxon-name-part-type="genus" reg="Salcedia">S.</tp:taxon-name-part> <tp:taxon-name-part taxon-name-part-type="species" reg="schoutedeni">schoutedeni</tp:taxon-name-part></tp:taxon-name></italic> Alluaud. <italic><tp:taxon-name><tp:taxon-name-part taxon-name-part-type="genus" reg="Salcedia">S.</tp:taxon-name-part> <tp:taxon-name-part taxon-name-part-type="species" reg="nigeriensis">nigeriensis</tp:taxon-name-part></tp:taxon-name></italic> Alluaud, and <italic><tp:taxon-name><tp:taxon-name-part taxon-name-part-type="genus" reg="Salcedia">S.</tp:taxon-name-part> <tp:taxon-name-part taxon-name-part-type="species" reg="baroensis">baroensis</tp:taxon-name-part></tp:taxon-name></italic> sp. nov. by the 8–10 tubercles at the lateral margin of the pronotum. In addition, and unlike all other species, the two paramedian carinae of the pronotum are conspicuously raised with roughly sculptured tubercles which are distinctly interrupted by two deep gap-like notches.</p><fig id="F13" position="float" orientation="portrait"><object-id xmlns:xlink="http://www.w3.org/1999/xlink" content-type="doi" xlink:type="simple">10.3897/zookeys.901.39432.figures52-57</object-id><object-id xmlns:xlink="http://www.w3.org/1999/xlink" content-type="arpha" xlink:type="simple">ED51DAE8-6BC2-502A-BEFE-2D08876A69BA</object-id><label>Figures 52–57.</label><caption><p><italic><tp:taxon-name><tp:taxon-name-part taxon-name-part-type="genus" reg="Salcedia">Salcedia</tp:taxon-name-part></tp:taxon-name></italic> species, male genitalia, dorsal view of aedeagus (<bold>a</bold>) and parameres (<bold>b, c</bold>), lateral view (<bold>d</bold>). Small sketches in black symbolising the apex in cross section <bold>52</bold><italic><tp:taxon-name><tp:taxon-name-part taxon-name-part-type="genus" reg="Salcedia">S.</tp:taxon-name-part> <tp:taxon-name-part taxon-name-part-type="species" reg="perrieri">perrieri</tp:taxon-name-part></tp:taxon-name></italic> Fairmaire <bold>53</bold><italic><tp:taxon-name><tp:taxon-name-part taxon-name-part-type="genus" reg="Salcedia">S.</tp:taxon-name-part> <tp:taxon-name-part taxon-name-part-type="species" reg="unifoveata">unifoveata</tp:taxon-name-part></tp:taxon-name></italic> sp. nov. <bold>54</bold><italic><tp:taxon-name><tp:taxon-name-part taxon-name-part-type="genus" reg="Salcedia">S.</tp:taxon-name-part> <tp:taxon-name-part taxon-name-part-type="species" reg="faillei">faillei</tp:taxon-name-part></tp:taxon-name></italic> sp. nov. <bold>55</bold><italic><tp:taxon-name><tp:taxon-name-part taxon-name-part-type="genus" reg="Salcedia">S.</tp:taxon-name-part> <tp:taxon-name-part taxon-name-part-type="species" reg="coquilhati">coquilhati</tp:taxon-name-part></tp:taxon-name></italic> Alluaud <bold>56</bold><italic><tp:taxon-name><tp:taxon-name-part taxon-name-part-type="genus" reg="Salcedia">S.</tp:taxon-name-part> <tp:taxon-name-part taxon-name-part-type="species" reg="elongata">elongata</tp:taxon-name-part></tp:taxon-name></italic> Alluaud <bold>57</bold><italic><tp:taxon-name><tp:taxon-name-part taxon-name-part-type="genus" reg="Salcedia">S.</tp:taxon-name-part> <tp:taxon-name-part taxon-name-part-type="species" reg="africana">africana</tp:taxon-name-part></tp:taxon-name></italic> (Britton).</p></caption><graphic xmlns:xlink="http://www.w3.org/1999/xlink" xlink:href="zookeys-901-001-g013.jpg" position="float" orientation="portrait" xlink:type="simple" id="oo_370614.jpg"><uri content-type="original_file" xlink:type="simple">https://binary.pensoft.net/fig/370614</uri></graphic></fig></tp:treatment-sec><tp:treatment-sec sec-type="description" id="SECID0E2PBK"><title>Description.</title><p>Measurements in Table <xref ref-type="table" rid="T1">1</xref>.</p><p><bold><italic>Colour and surface:</italic></bold> Anthracite grey to piceous, areas between carinae and pits shiny, carinae on both sides densely covered with band of grey pili; lateral fifth of pronotum fuscous; mandibles, legs and antennae piceous, palpi fuscous. Surface in general with less mud, but the layer is thicker.</p><p><bold><italic>Head:</italic></bold> Three-quarters of pronotum width. Outline shaped like a frustum of a pyramid. Clypeus wide, straight anteriorly, fused with clypeal wings, separated from supra-antennal plates by distinct notches, with transverse convex field at middle, separated from frons by moderately deep transverse furrow: Frons with two paramedian carinae tubercle-like raised, joining anteriorly, prolonged anteriorly into a central horn-like erected tubercle, with two small acute teeth bilaterally anterior to central tubercle, with two parallel sharp carinae paralaterally near base; frons and clypeus separated from supra-antennal and supraorbital plates by deep broad furrows, each furrow with deep transverse pit between supra-antennal plate and clypeus; supra-antennal and supraorbital plates distinctly margined, margin raised, carina-like, smooth, supra-antennal plates slightly vaulted, surface of supraorbital and supra-antennal plates reticulated, with some flat rugae. Basal border emarginated at middle, obtuse angled laterally (angle 115–117°). Eyes convex, with transverse triangular shape in lateral view, with small part just visible in dorsal view; genae slightly convex, with small but distinct notch anterior angle, separated from supraorbital plates by distinct notch. Antenna with segments five to ten elongate (<abbrev xmlns:xlink="http://www.w3.org/1999/xlink" xlink:title="ratio length divided by width" id="ABBRID0ETQBK" xlink:type="simple">L/W</abbrev> 1.3), densely pubescent, segments two to four scarcely pubescent, scapus and pedicellus with irregular reticulation. Labrum just visible from above, slightly pointed anteriorly. Mandible robust, wide, irregularly reticulated, slightly arcuate at apex. Epilobe of mentum moderately slender, flattened, projecting and distinctly angled anteriorly, not margined laterally, surface covered with flattened small pits; mentum indistinctly isodiametrically reticulated.</p><p><bold><italic>Pronotum</italic></bold> (Fig. <xref ref-type="fig" rid="F11">40</xref>): Outline rectangular, transverse, one third wider than long. Lateral margin distinctly convex, converging to anterior angles, maximum width slightly behind middle. Lateral margin distinctly crenulated, with eight to ten tubercles, with distinct emargination at posterior angles. Base straight laterally, posteriorly slightly produced, with small notch between wing and central part of base, with longitudinal keel at middle. Disc with two raised paramedian carinae parallel to median line, nearly parallel, diverging at posterior end, with conspicuously raised and roughly sculptured tubercles, distinctly interrupted by two to three deep gap-like notches, with median line moderately long, ending in pits anteriorly and posteriorly, with four additional shorter carinae bilaterally, the paralateral one joining with the paramedian carinae at base and forming tooth-like tubercle pointing posteriorly, extended anteriorly as distinctly raised paralateral carina. With minute rudiment of inner lateral carina, and anteriorly and posteriorly shortened outer lateral carina. With exception of paramedian carina, all others nearly smooth on top. Lateral margin and space between lateral margin and paralateral carina wing-like bent up, with six large transverse pits.</p><p><bold><italic>Elytron:</italic></bold> Flattened in anterior two-thirds (lateral view), regularly convex in frontal view. Sub-elongate, margin slightly convex, straight but indistinctly diverging in anterior fifth, maximum width at middle. Pseudohumerus slightly obtuse angular (angle 96°), tubercle at edge not tooth-like projecting. Apex retracted, denticulate. Disc with interneur six sub-crenulate, interneur three with indistinct traces of carina in anterior two thirds, interneur two running up to apex as indistinct convex line, moderately raised, not reaching apex; interneur four convex, running nearly in parallel to lateral carina, not reaching apex, shortened at base. Interneur five and six with two rows of serial pits partly merging transversally.</p><p><bold><italic>Hind wings:</italic></bold> Fully developed.</p><p><bold><italic>Lower surface:</italic></bold> Antennal channel of pronotum with irregular reticulation. Pseudoepipleura with two rows of pits, lateral margin of elytron smooth. Metepisternum distinctly elongated, with broad longitudinal groove. Last visible sternum with acute longitudinal carina at middle, hollowed out laterally.</p><p><bold><italic>Legs:</italic></bold> Profemora with dorsal surface indistinctly irregularly reticulated. Protibia with terminal spine curved at apex, laterally with four teeth of decreasing size, dorsally and ventrally with two carinae. Movable spur short, length a third of first tarsomere, curved slightly ventrally. Meso- and metafemora of moderate length, slender. First tarsomere distinctly elongated, almost as long as tarsomeres two to five together, front and intermediate legs with tarsomeres two to four broadened and somewhat flattened.</p><p><bold><italic>External sexual dimorphism:</italic></bold> Last visible sternum in males with surface more roughly sculptured.</p><p><bold><italic>Male genitalia</italic></bold> (Fig. <xref ref-type="fig" rid="F15">65</xref>): Median lobe relatively large, in dorsal view slightly to moderately arcuate from base up to apical fifth, in lateral view indistinctly bisinuate, with fine pili in apical quarter, apex spatulate, in cross section explanate at apex. Oroficium half as long as median lobe. Endophallus with conspicuous group of microtrichia, with finer and short trichia basally and apically, with long spines at middle. Dorsal paramere elongated, bisinuate, with elongated narrow apophyses; ventral one like an elongated triangle; both parameres slightly distorted.</p><p><bold><italic>Female genitalia</italic></bold> (Fig. <xref ref-type="fig" rid="F17">81</xref>): Coxostylus distinctly sclerotised, broad, distinctly curved, with distinct carina dorsally in apical third, apex somewhat rounded, at end of basal third with one strong and five slender nematiform setae laterally, <abbrev xmlns:xlink="http://www.w3.org/1999/xlink" xlink:title="subapical setose organ" id="ABBRID0E2SBK" xlink:type="simple">SSO</abbrev> with one fine pilus.</p><p><bold><italic>Variation:</italic></bold> The lateral margin of the pronotum shows in the majority of the specimens eight tubercles but tend to then in some specimens. On the pronotum the inner lateral carina is small in general but varies in size. At the front tibia one of the lateral teeth is sometimes missing at one side. In the single male specimen from Malawi the front tibia shows an additional small tooth basally which adds up to five lateral teeth.</p></tp:treatment-sec><tp:treatment-sec sec-type="etymology" id="SECID0EGTBK"><title>Etymology.</title><p>The species name refers to its size and robust appearance and is expressed as a Latinised adjective.</p></tp:treatment-sec><tp:treatment-sec sec-type="distribution" id="SECID0ELTBK"><title>Distribution</title><p>(Fig. <xref ref-type="fig" rid="F18">84</xref>). The species was collected at different locations in Malawi and at two sites in the north-east of Mozambique.</p><fig id="F14" position="float" orientation="portrait"><object-id xmlns:xlink="http://www.w3.org/1999/xlink" content-type="doi" xlink:type="simple">10.3897/zookeys.901.39432.figures58-63</object-id><object-id xmlns:xlink="http://www.w3.org/1999/xlink" content-type="arpha" xlink:type="simple">6F28FD6E-66FB-5D6D-B78A-46F989DD054F</object-id><label>Figures 58–63.</label><caption><p><italic><tp:taxon-name><tp:taxon-name-part taxon-name-part-type="genus" reg="Salcedia">Salcedia</tp:taxon-name-part></tp:taxon-name></italic> species, male genitalia, dorsal view of aedeagus (<bold>a</bold>) and parameres (<bold>b, c</bold>), lateral view (<bold>d</bold>). Small sketches in black symbolising the apex in cross section <bold>58</bold><italic><tp:taxon-name><tp:taxon-name-part taxon-name-part-type="genus" reg="Salcedia">S.</tp:taxon-name-part> <tp:taxon-name-part taxon-name-part-type="species" reg="schoutedeni">schoutedeni</tp:taxon-name-part></tp:taxon-name></italic> Alluaud <bold>59</bold><italic><tp:taxon-name><tp:taxon-name-part taxon-name-part-type="genus" reg="Salcedia">S.</tp:taxon-name-part> <tp:taxon-name-part taxon-name-part-type="species" reg="nigeriensis">nigeriensis</tp:taxon-name-part></tp:taxon-name></italic> Alluaud <bold>60</bold><italic><tp:taxon-name><tp:taxon-name-part taxon-name-part-type="genus" reg="Salcedia">S.</tp:taxon-name-part> <tp:taxon-name-part taxon-name-part-type="species" reg="putzeysi">putzeysi</tp:taxon-name-part></tp:taxon-name></italic> (Oberthür) <bold>61</bold><italic><tp:taxon-name><tp:taxon-name-part taxon-name-part-type="genus" reg="Salcedia">S.</tp:taxon-name-part> <tp:taxon-name-part taxon-name-part-type="species" reg="matsumotoi">matsumotoi</tp:taxon-name-part></tp:taxon-name></italic> sp. nov. <bold>62</bold><italic><tp:taxon-name><tp:taxon-name-part taxon-name-part-type="genus" reg="Salcedia">S.</tp:taxon-name-part> <tp:taxon-name-part taxon-name-part-type="species" reg="procera">procera</tp:taxon-name-part></tp:taxon-name></italic> sp. nov. <bold>63</bold><italic><tp:taxon-name><tp:taxon-name-part taxon-name-part-type="genus" reg="Salcedia">S.</tp:taxon-name-part> <tp:taxon-name-part taxon-name-part-type="species" reg="baroensis">baroensis</tp:taxon-name-part></tp:taxon-name></italic> sp. nov.</p></caption><graphic xmlns:xlink="http://www.w3.org/1999/xlink" xlink:href="zookeys-901-001-g014.jpg" position="float" orientation="portrait" xlink:type="simple" id="oo_370615.jpg"><uri content-type="original_file" xlink:type="simple">https://binary.pensoft.net/fig/370615</uri></graphic></fig></tp:treatment-sec><tp:treatment-sec><!--Section generated to contain objects referenced in tp:taxon-treatment.--><fig id="F9" position="float" orientation="portrait"><object-id xmlns:xlink="http://www.w3.org/1999/xlink" content-type="doi" xlink:type="simple">10.3897/zookeys.901.39432.figures20-25</object-id><object-id xmlns:xlink="http://www.w3.org/1999/xlink" content-type="arpha" xlink:type="simple">6E8F4E2E-EF0C-5FE0-AD61-D7D4544E3ED5</object-id><label>Figures 20–25.</label><caption><p><italic><tp:taxon-name><tp:taxon-name-part taxon-name-part-type="genus" reg="Salcedia">Salcedia</tp:taxon-name-part></tp:taxon-name></italic> species, habitus, dorsal view, holotype <bold>20</bold><italic><tp:taxon-name><tp:taxon-name-part taxon-name-part-type="genus" reg="Salcedia">S.</tp:taxon-name-part> <tp:taxon-name-part taxon-name-part-type="species" reg="utetea">utetea</tp:taxon-name-part></tp:taxon-name></italic> sp. nov. <bold>21</bold><italic><tp:taxon-name><tp:taxon-name-part taxon-name-part-type="genus" reg="Salcedia">S.</tp:taxon-name-part> <tp:taxon-name-part taxon-name-part-type="species" reg="lukulua">lukulua</tp:taxon-name-part></tp:taxon-name></italic> sp. nov. <bold>22</bold><italic><tp:taxon-name><tp:taxon-name-part taxon-name-part-type="genus" reg="Salcedia">S.</tp:taxon-name-part> <tp:taxon-name-part taxon-name-part-type="species" reg="robusta">robusta</tp:taxon-name-part></tp:taxon-name></italic> sp. nov. <bold>23</bold><italic><tp:taxon-name><tp:taxon-name-part taxon-name-part-type="genus" reg="Salcedia">S.</tp:taxon-name-part> <tp:taxon-name-part taxon-name-part-type="species" reg="tuberculata">tuberculata</tp:taxon-name-part></tp:taxon-name></italic> sp. nov. <bold>24</bold><italic><tp:taxon-name><tp:taxon-name-part taxon-name-part-type="genus" reg="Salcedia">S.</tp:taxon-name-part> <tp:taxon-name-part taxon-name-part-type="species" reg="miranda">miranda</tp:taxon-name-part></tp:taxon-name></italic> (Andrewes) <bold>25</bold><italic><tp:taxon-name><tp:taxon-name-part taxon-name-part-type="genus" reg="Salcedia">S.</tp:taxon-name-part> <tp:taxon-name-part taxon-name-part-type="species" reg="parallela">parallela</tp:taxon-name-part></tp:taxon-name></italic> Baehr.</p></caption><graphic xmlns:xlink="http://www.w3.org/1999/xlink" xlink:href="zookeys-901-001-g009.jpg" position="float" orientation="portrait" xlink:type="simple" id="oo_370610.jpg"><uri content-type="original_file" xlink:type="simple">https://binary.pensoft.net/fig/370610</uri></graphic></fig><fig id="F11" position="float" orientation="portrait"><object-id xmlns:xlink="http://www.w3.org/1999/xlink" content-type="doi" xlink:type="simple">10.3897/zookeys.901.39432.figures36-43</object-id><object-id xmlns:xlink="http://www.w3.org/1999/xlink" content-type="arpha" xlink:type="simple">30455D55-ED44-5AE9-98B2-4BD799D10783</object-id><label>Figures 36–43.</label><caption><p><italic><tp:taxon-name><tp:taxon-name-part taxon-name-part-type="genus" reg="Salcedia">Salcedia</tp:taxon-name-part></tp:taxon-name></italic> species, pronotum, dorsal view <bold>36</bold><italic><tp:taxon-name><tp:taxon-name-part taxon-name-part-type="genus" reg="Salcedia">S.</tp:taxon-name-part> <tp:taxon-name-part taxon-name-part-type="species" reg="procera">procera</tp:taxon-name-part></tp:taxon-name></italic> sp. nov. <bold>37</bold><italic><tp:taxon-name><tp:taxon-name-part taxon-name-part-type="genus" reg="Salcedia">S.</tp:taxon-name-part> <tp:taxon-name-part taxon-name-part-type="species" reg="baroensis">baroensis</tp:taxon-name-part></tp:taxon-name></italic> sp. nov. <bold>38</bold><italic><tp:taxon-name><tp:taxon-name-part taxon-name-part-type="genus" reg="Salcedia">S.</tp:taxon-name-part> <tp:taxon-name-part taxon-name-part-type="species" reg="utetea">utetea</tp:taxon-name-part></tp:taxon-name></italic> sp. nov. <bold>39</bold><italic><tp:taxon-name><tp:taxon-name-part taxon-name-part-type="genus" reg="Salcedia">S.</tp:taxon-name-part> <tp:taxon-name-part taxon-name-part-type="species" reg="lukulua">lukulua</tp:taxon-name-part></tp:taxon-name></italic> sp. nov. <bold>40</bold><italic><tp:taxon-name><tp:taxon-name-part taxon-name-part-type="genus" reg="Salcedia">S.</tp:taxon-name-part> <tp:taxon-name-part taxon-name-part-type="species" reg="robusta">robusta</tp:taxon-name-part></tp:taxon-name></italic> sp. nov. <bold>41</bold><italic><tp:taxon-name><tp:taxon-name-part taxon-name-part-type="genus" reg="Salcedia">S.</tp:taxon-name-part> <tp:taxon-name-part taxon-name-part-type="species" reg="tuberculata">tuberculata</tp:taxon-name-part></tp:taxon-name></italic> sp. nov. <bold>42</bold><italic><tp:taxon-name><tp:taxon-name-part taxon-name-part-type="genus" reg="Salcedia">S.</tp:taxon-name-part> <tp:taxon-name-part taxon-name-part-type="species" reg="miranda">miranda</tp:taxon-name-part></tp:taxon-name></italic> (Andrewes) <bold>43</bold><italic><tp:taxon-name><tp:taxon-name-part taxon-name-part-type="genus" reg="Salcedia">S.</tp:taxon-name-part> <tp:taxon-name-part taxon-name-part-type="species" reg="parallela">parallela</tp:taxon-name-part></tp:taxon-name></italic> Baehr.</p></caption><graphic xmlns:xlink="http://www.w3.org/1999/xlink" xlink:href="zookeys-901-001-g011.jpg" position="float" orientation="portrait" xlink:type="simple" id="oo_370612.jpg"><uri content-type="original_file" xlink:type="simple">https://binary.pensoft.net/fig/370612</uri></graphic></fig><fig id="F15" position="float" orientation="portrait"><object-id xmlns:xlink="http://www.w3.org/1999/xlink" content-type="doi" xlink:type="simple">10.3897/zookeys.901.39432.figures64-67</object-id><object-id xmlns:xlink="http://www.w3.org/1999/xlink" content-type="arpha" xlink:type="simple">980D4E74-666E-5402-985B-CB398C85633B</object-id><label>Figures 64–67.</label><caption><p><italic><tp:taxon-name><tp:taxon-name-part taxon-name-part-type="genus" reg="Salcedia">Salcedia</tp:taxon-name-part></tp:taxon-name></italic> species, male genitalia, dorsal view of aedeagus (<bold>a</bold>) and parameres (<bold>b, c</bold>), lateral view (<bold>d</bold>). Small sketches in black symbolising the apex in cross section <bold>64</bold><italic><tp:taxon-name><tp:taxon-name-part taxon-name-part-type="genus" reg="Salcedia">S.</tp:taxon-name-part> <tp:taxon-name-part taxon-name-part-type="species" reg="utetea">utetea</tp:taxon-name-part></tp:taxon-name></italic> sp. nov. <bold>65</bold><italic><tp:taxon-name><tp:taxon-name-part taxon-name-part-type="genus" reg="Salcedia">S.</tp:taxon-name-part> <tp:taxon-name-part taxon-name-part-type="species" reg="robusta">robusta</tp:taxon-name-part></tp:taxon-name></italic> sp. nov. <bold>66</bold><italic><tp:taxon-name><tp:taxon-name-part taxon-name-part-type="genus" reg="Salcedia">S.</tp:taxon-name-part> <tp:taxon-name-part taxon-name-part-type="species" reg="tuberculata">tuberculata</tp:taxon-name-part></tp:taxon-name></italic> sp. nov. <bold>67</bold><italic><tp:taxon-name><tp:taxon-name-part taxon-name-part-type="genus" reg="Salcedia">S.</tp:taxon-name-part> <tp:taxon-name-part taxon-name-part-type="species" reg="miranda">miranda</tp:taxon-name-part></tp:taxon-name></italic> (Andrewes).</p></caption><graphic xmlns:xlink="http://www.w3.org/1999/xlink" xlink:href="zookeys-901-001-g015.jpg" position="float" orientation="portrait" xlink:type="simple" id="oo_370616.jpg"><uri content-type="original_file" xlink:type="simple">https://binary.pensoft.net/fig/370616</uri></graphic></fig><fig id="F17" position="float" orientation="portrait"><object-id xmlns:xlink="http://www.w3.org/1999/xlink" content-type="doi" xlink:type="simple">10.3897/zookeys.901.39432.figures77-83</object-id><object-id xmlns:xlink="http://www.w3.org/1999/xlink" content-type="arpha" xlink:type="simple">2D2AF2AD-700E-5733-A4CB-32E4633FCF07</object-id><label>Figures 77–83.</label><caption><p><italic><tp:taxon-name><tp:taxon-name-part taxon-name-part-type="genus" reg="Salcedia">Salcedia</tp:taxon-name-part></tp:taxon-name></italic> species, female coxostyli (gonopod IX) and laterotergite IX (epipleutite IX). n. <bold>77</bold><italic><tp:taxon-name><tp:taxon-name-part taxon-name-part-type="genus" reg="Salcedia">S.</tp:taxon-name-part> <tp:taxon-name-part taxon-name-part-type="species" reg="procera">procera</tp:taxon-name-part></tp:taxon-name></italic> sp. nov. <bold>78</bold><italic><tp:taxon-name><tp:taxon-name-part taxon-name-part-type="genus" reg="Salcedia">S.</tp:taxon-name-part> <tp:taxon-name-part taxon-name-part-type="species" reg="baroensis">baroensis</tp:taxon-name-part></tp:taxon-name></italic> sp. nov. <bold>79</bold><italic><tp:taxon-name><tp:taxon-name-part taxon-name-part-type="genus" reg="Salcedia">S.</tp:taxon-name-part> <tp:taxon-name-part taxon-name-part-type="species" reg="utetea">utetea</tp:taxon-name-part></tp:taxon-name></italic> sp. nov. <bold>80</bold><italic><tp:taxon-name><tp:taxon-name-part taxon-name-part-type="genus" reg="Salcedia">S.</tp:taxon-name-part> <tp:taxon-name-part taxon-name-part-type="species" reg="lukulua">lukulua</tp:taxon-name-part></tp:taxon-name></italic> sp. nov. <bold>81</bold><italic><tp:taxon-name><tp:taxon-name-part taxon-name-part-type="genus" reg="Salcedia">S.</tp:taxon-name-part> <tp:taxon-name-part taxon-name-part-type="species" reg="robusta">robusta</tp:taxon-name-part></tp:taxon-name></italic> sp. nov. <bold>82</bold><italic><tp:taxon-name><tp:taxon-name-part taxon-name-part-type="genus" reg="Salcedia">S.</tp:taxon-name-part> <tp:taxon-name-part taxon-name-part-type="species" reg="miranda">miranda</tp:taxon-name-part></tp:taxon-name></italic> (Andrewes) <bold>83</bold><italic><tp:taxon-name><tp:taxon-name-part taxon-name-part-type="genus" reg="Salcedia">S.</tp:taxon-name-part> <tp:taxon-name-part taxon-name-part-type="species" reg="parallela">parallela</tp:taxon-name-part></tp:taxon-name></italic> Baehr.</p></caption><graphic xmlns:xlink="http://www.w3.org/1999/xlink" xlink:href="zookeys-901-001-g017.jpg" position="float" orientation="portrait" xlink:type="simple" id="oo_370618.jpg"><uri content-type="original_file" xlink:type="simple">https://binary.pensoft.net/fig/370618</uri></graphic></fig><fig id="F18" position="float" orientation="portrait"><object-id xmlns:xlink="http://www.w3.org/1999/xlink" content-type="doi" xlink:type="simple">10.3897/zookeys.901.39432.figure84</object-id><object-id xmlns:xlink="http://www.w3.org/1999/xlink" content-type="arpha" xlink:type="simple">CF0270C1-D21D-5BAD-B00F-C0A927A557BD</object-id><label>Figure 84.</label><caption><p>Map of tropical Africa providing an overview of the occurrence of all African <italic><tp:taxon-name><tp:taxon-name-part taxon-name-part-type="genus" reg="Salcedia">Salcedia</tp:taxon-name-part></tp:taxon-name></italic> species described to date (recorded localities plotted). 1 (black <italic><tp:taxon-name><tp:taxon-name-part taxon-name-part-type="genus" reg="Salcedia">S.</tp:taxon-name-part> <tp:taxon-name-part taxon-name-part-type="species" reg="perrieri">perrieri</tp:taxon-name-part></tp:taxon-name></italic> Fairmaire; 2 (white) <italic><tp:taxon-name><tp:taxon-name-part taxon-name-part-type="genus" reg="Salcedia">S.</tp:taxon-name-part> <tp:taxon-name-part taxon-name-part-type="species" reg="unifoveata">unifoveata</tp:taxon-name-part></tp:taxon-name></italic> sp. nov.; 3 (black circle) <italic><tp:taxon-name><tp:taxon-name-part taxon-name-part-type="genus" reg="Salcedia">S.</tp:taxon-name-part> <tp:taxon-name-part taxon-name-part-type="species" reg="faillei">faillei</tp:taxon-name-part></tp:taxon-name></italic> sp. nov.; 4 (red) <italic><tp:taxon-name><tp:taxon-name-part taxon-name-part-type="genus" reg="Salcedia">S.</tp:taxon-name-part> <tp:taxon-name-part taxon-name-part-type="species" reg="coquilhati">coquilhati</tp:taxon-name-part></tp:taxon-name></italic> Alluaud; 5 (yellow) <italic><tp:taxon-name><tp:taxon-name-part taxon-name-part-type="genus" reg="Salcedia">S.</tp:taxon-name-part> <tp:taxon-name-part taxon-name-part-type="species" reg="elongata">elongata</tp:taxon-name-part></tp:taxon-name></italic> Alluaud; 6 (blue) <italic><tp:taxon-name><tp:taxon-name-part taxon-name-part-type="genus" reg="Salcedia">S.</tp:taxon-name-part> <tp:taxon-name-part taxon-name-part-type="species" reg="africana">africana</tp:taxon-name-part></tp:taxon-name></italic> (Britton); 7 (orange) <italic><tp:taxon-name><tp:taxon-name-part taxon-name-part-type="genus" reg="Salcedia">S.</tp:taxon-name-part> <tp:taxon-name-part taxon-name-part-type="species" reg="utetea">utetea</tp:taxon-name-part></tp:taxon-name></italic> sp. nov.; 8 (grey) <italic><tp:taxon-name><tp:taxon-name-part taxon-name-part-type="genus" reg="Salcedia">S.</tp:taxon-name-part> <tp:taxon-name-part taxon-name-part-type="species" reg="procera">procera</tp:taxon-name-part></tp:taxon-name></italic> sp. nov.; 9 (light green) <italic><tp:taxon-name><tp:taxon-name-part taxon-name-part-type="genus" reg="Salcedia">S.</tp:taxon-name-part> <tp:taxon-name-part taxon-name-part-type="species" reg="robusta">robusta</tp:taxon-name-part></tp:taxon-name></italic> sp. nov.; 10 (turquoise) <italic><tp:taxon-name><tp:taxon-name-part taxon-name-part-type="genus" reg="Salcedia">S.</tp:taxon-name-part> <tp:taxon-name-part taxon-name-part-type="species" reg="schoutedeni">schoutedeni</tp:taxon-name-part></tp:taxon-name></italic> Alluaud; 11 (purple) <italic><tp:taxon-name><tp:taxon-name-part taxon-name-part-type="genus" reg="Salcedia">S.</tp:taxon-name-part> <tp:taxon-name-part taxon-name-part-type="species" reg="lukulua">lukulua</tp:taxon-name-part></tp:taxon-name></italic> sp. nov.; 12 (dark green) <italic><tp:taxon-name><tp:taxon-name-part taxon-name-part-type="genus" reg="Salcedia">S.</tp:taxon-name-part> <tp:taxon-name-part taxon-name-part-type="species" reg="tuberculata">tuberculata</tp:taxon-name-part></tp:taxon-name></italic> sp. nov.; 13 (brown) <italic><tp:taxon-name><tp:taxon-name-part taxon-name-part-type="genus" reg="Salcedia">S.</tp:taxon-name-part> <tp:taxon-name-part taxon-name-part-type="species" reg="baroensis">baroensis</tp:taxon-name-part></tp:taxon-name></italic> sp. nov.; 14 (light blue) <italic><tp:taxon-name><tp:taxon-name-part taxon-name-part-type="genus" reg="Salcedia">S.</tp:taxon-name-part> <tp:taxon-name-part taxon-name-part-type="species" reg="nigeriensis">nigeriensis</tp:taxon-name-part></tp:taxon-name></italic> Alluaud; 16 (dark blue) <italic><tp:taxon-name><tp:taxon-name-part taxon-name-part-type="genus" reg="Salcedia">S.</tp:taxon-name-part> <tp:taxon-name-part taxon-name-part-type="species" reg="putzeysi">putzeysi</tp:taxon-name-part></tp:taxon-name></italic> (Oberthür); 17 (black) <italic><tp:taxon-name><tp:taxon-name-part taxon-name-part-type="genus" reg="Salcedia">S.</tp:taxon-name-part> <tp:taxon-name-part taxon-name-part-type="species" reg="matsumotoi">matsumotoi</tp:taxon-name-part></tp:taxon-name></italic> sp. nov.; ? in a circle (twice): collection locality of a single female <italic><tp:taxon-name><tp:taxon-name-part taxon-name-part-type="genus" reg="Salcedia">Salcedia</tp:taxon-name-part></tp:taxon-name></italic> specimen of uncertain species. Basic schematic map of Africa taken from <ext-link xmlns:xlink="http://www.w3.org/1999/xlink" xlink:type="simple" ext-link-type="uri" xlink:href="http://SimpleMappr.net">SimpleMappr.net</ext-link>.</p></caption><graphic xmlns:xlink="http://www.w3.org/1999/xlink" xlink:href="zookeys-901-001-g018.jpg" position="float" orientation="portrait" xlink:type="simple" id="oo_370619.jpg"><uri content-type="original_file" xlink:type="simple">https://binary.pensoft.net/fig/370619</uri></graphic></fig><table-wrap id="T1" position="float" orientation="portrait"><label>Table 1.</label><caption><p>Measurements and ratios of <italic><tp:taxon-name><tp:taxon-name-part taxon-name-part-type="genus" reg="Salcedia">Salcedia</tp:taxon-name-part></tp:taxon-name></italic> species. <italic>N</italic> = number of specimens measured; x̄ = arithmetic mean; “term used” refers to the shape of the elytra.</p></caption><table id="TID0ETACI" rules="all"><tbody><tr><td rowspan="2" colspan="1">
                  <bold>Region</bold>
                </td><td rowspan="2" colspan="1">
                  <bold>Species</bold>
                </td><td rowspan="1" colspan="2"><bold>Body length [mm</bold>]</td><td rowspan="1" colspan="2"><bold>Width [mm</bold>]</td><td rowspan="1" colspan="2"><bold>Length of elytron [mm</bold>]</td><td rowspan="1" colspan="2">
                  <bold>Ratio length/width of pronotum</bold>
                </td><td rowspan="1" colspan="3">
                  <bold>Ratio length/width of elytra</bold>
                </td><td rowspan="2" colspan="1">
                  <bold>Posterior lateral angle of head</bold>
                </td><td rowspan="2" colspan="1">
                  <bold>N</bold>
                </td></tr><tr><td rowspan="1" colspan="1">
                  <bold>Range</bold>
                </td><td rowspan="1" colspan="1"><bold>x</bold>¯</td><td rowspan="1" colspan="1">
                  <bold>Range</bold>
                </td><td rowspan="1" colspan="1"><bold>x</bold>¯</td><td rowspan="1" colspan="1">
                  <bold>Range</bold>
                </td><td rowspan="1" colspan="1"><bold>x</bold>¯</td><td rowspan="1" colspan="1">
                  <bold>Range</bold>
                </td><td rowspan="1" colspan="1"><bold>x</bold>¯</td><td rowspan="1" colspan="1">
                  <bold>Range</bold>
                </td><td rowspan="1" colspan="1"><bold>x</bold>¯</td><td rowspan="1" colspan="1">
                  <bold>Term used</bold>
                </td></tr><tr><td rowspan="3" colspan="1">Madagascar</td><td rowspan="1" colspan="1"><italic><tp:taxon-name><tp:taxon-name-part taxon-name-part-type="genus" reg="Salcedia">S.</tp:taxon-name-part> <tp:taxon-name-part taxon-name-part-type="species" reg="perrieri">perrieri</tp:taxon-name-part></tp:taxon-name></italic> Fairmaire, 1899</td><td rowspan="1" colspan="1">3.22–3.59</td><td rowspan="1" colspan="1">3.47</td><td rowspan="1" colspan="1">1.1–1.22</td><td rowspan="1" colspan="1">1.18</td><td rowspan="1" colspan="1">1.95–2.19</td><td rowspan="1" colspan="1">2.09</td><td rowspan="1" colspan="1">0.65–0.71</td><td rowspan="1" colspan="1">0.69</td><td rowspan="1" colspan="1">1.71–1.82</td><td rowspan="1" colspan="1">1.78</td><td rowspan="1" colspan="1">subelongate</td><td rowspan="1" colspan="1">obtuse, ~125°</td><td rowspan="1" colspan="1">10</td></tr><tr><td rowspan="1" colspan="1"><italic><tp:taxon-name><tp:taxon-name-part taxon-name-part-type="genus" reg="Salcedia">S.</tp:taxon-name-part> <tp:taxon-name-part taxon-name-part-type="species" reg="unifoveata">unifoveata</tp:taxon-name-part></tp:taxon-name></italic> sp. nov.</td><td rowspan="1" colspan="1">2.6–3.11</td><td rowspan="1" colspan="1">2.85</td><td rowspan="1" colspan="1">0.91–1.13</td><td rowspan="1" colspan="1">1.03</td><td rowspan="1" colspan="1">1.48–1.81</td><td rowspan="1" colspan="1">1.65</td><td rowspan="1" colspan="1">0.74–0.75</td><td rowspan="1" colspan="1">0.75</td><td rowspan="1" colspan="1">1.54–1.63</td><td rowspan="1" colspan="1">1.59</td><td rowspan="1" colspan="1">long-ovoid</td><td rowspan="1" colspan="1">obtuse, ~118°</td><td rowspan="1" colspan="1">6</td></tr><tr><td rowspan="1" colspan="1"><italic><tp:taxon-name><tp:taxon-name-part taxon-name-part-type="genus" reg="Salcedia">S.</tp:taxon-name-part> <tp:taxon-name-part taxon-name-part-type="species" reg="faillei">faillei</tp:taxon-name-part></tp:taxon-name></italic> sp. nov.</td><td rowspan="1" colspan="1">3.06</td><td rowspan="1" colspan="1">–</td><td rowspan="1" colspan="1">0.98</td><td rowspan="1" colspan="1">–</td><td rowspan="1" colspan="1">1.83</td><td rowspan="1" colspan="1">–</td><td rowspan="1" colspan="1">0.73</td><td rowspan="1" colspan="1">–</td><td rowspan="1" colspan="1">1.89</td><td rowspan="1" colspan="1">–</td><td rowspan="1" colspan="1">elongate</td><td rowspan="1" colspan="1">128°</td><td rowspan="1" colspan="1">1</td></tr><tr><td rowspan="13" colspan="1">Continental Africa</td><td rowspan="1" colspan="1"><italic><tp:taxon-name><tp:taxon-name-part taxon-name-part-type="genus" reg="Salcedia">S.</tp:taxon-name-part> <tp:taxon-name-part taxon-name-part-type="species" reg="coquilhati">coquilhati</tp:taxon-name-part></tp:taxon-name></italic> Alluaud, 1932</td><td rowspan="1" colspan="1">2.37–2.76</td><td rowspan="1" colspan="1">2.52</td><td rowspan="1" colspan="1">0.95–1.13</td><td rowspan="1" colspan="1">1.03</td><td rowspan="1" colspan="1">1.41–1.75</td><td rowspan="1" colspan="1">1.56</td><td rowspan="1" colspan="1">0.55–0.59</td><td rowspan="1" colspan="1">0.57</td><td rowspan="1" colspan="1">1.48–1.55</td><td rowspan="1" colspan="1">1.51</td><td rowspan="1" colspan="1">long-ovoid</td><td rowspan="1" colspan="1">reg. convex</td><td rowspan="1" colspan="1">10</td></tr><tr><td rowspan="1" colspan="1"><italic><tp:taxon-name><tp:taxon-name-part taxon-name-part-type="genus" reg="Salcedia">S.</tp:taxon-name-part> <tp:taxon-name-part taxon-name-part-type="species" reg="elongata">elongata</tp:taxon-name-part></tp:taxon-name></italic> Alluaud, 1932</td><td rowspan="1" colspan="1">3.3–3.65</td><td rowspan="1" colspan="1">3.49</td><td rowspan="1" colspan="1">1.04–1.17</td><td rowspan="1" colspan="1">1.13</td><td rowspan="1" colspan="1">2.07–2.27</td><td rowspan="1" colspan="1">2.17</td><td rowspan="1" colspan="1">0.67–0.76</td><td rowspan="1" colspan="1">0.72</td><td rowspan="1" colspan="1">1.83–2.03</td><td rowspan="1" colspan="1">1.92</td><td rowspan="1" colspan="1">oblongo-elongate</td><td rowspan="1" colspan="1">135–136°</td><td rowspan="1" colspan="1">10</td></tr><tr><td rowspan="1" colspan="1"><italic><tp:taxon-name><tp:taxon-name-part taxon-name-part-type="genus" reg="Salcedia">S.</tp:taxon-name-part> <tp:taxon-name-part taxon-name-part-type="species" reg="africana">africana</tp:taxon-name-part></tp:taxon-name></italic> (Britton, 1947)</td><td rowspan="1" colspan="1">3.32–3.97</td><td rowspan="1" colspan="1">3.63</td><td rowspan="1" colspan="1">1.0–1.2</td><td rowspan="1" colspan="1">1.1</td><td rowspan="1" colspan="1">2.01–2.28</td><td rowspan="1" colspan="1">2.16</td><td rowspan="1" colspan="1">0.67–0.76</td><td rowspan="1" colspan="1">0.72</td><td rowspan="1" colspan="1">1.87–2.04</td><td rowspan="1" colspan="1">1.97</td><td rowspan="1" colspan="1">oblongo-elongate</td><td rowspan="1" colspan="1">118–119°</td><td rowspan="1" colspan="1">10</td></tr><tr><td rowspan="1" colspan="1"><italic><tp:taxon-name><tp:taxon-name-part taxon-name-part-type="genus" reg="Salcedia">S.</tp:taxon-name-part> <tp:taxon-name-part taxon-name-part-type="species" reg="procera">procera</tp:taxon-name-part></tp:taxon-name></italic> sp. nov.</td><td rowspan="1" colspan="1">3.09–3.41</td><td rowspan="1" colspan="1">3.32</td><td rowspan="1" colspan="1">0.95–1.01</td><td rowspan="1" colspan="1">0.97</td><td rowspan="1" colspan="1">1.9–2.07</td><td rowspan="1" colspan="1">2.01</td><td rowspan="1" colspan="1">0.75–0.79</td><td rowspan="1" colspan="1">0.77</td><td rowspan="1" colspan="1">1.99–2.11</td><td rowspan="1" colspan="1">2.06</td><td rowspan="1" colspan="1">super-elongate</td><td rowspan="1" colspan="1">105–107°</td><td rowspan="1" colspan="1">8</td></tr><tr><td rowspan="1" colspan="1"><italic><tp:taxon-name><tp:taxon-name-part taxon-name-part-type="genus" reg="Salcedia">S.</tp:taxon-name-part> <tp:taxon-name-part taxon-name-part-type="species" reg="schoudtedeni">schoudtedeni</tp:taxon-name-part></tp:taxon-name></italic> Alluaud, 1930</td><td rowspan="1" colspan="1">3.39–3.76</td><td rowspan="1" colspan="1">3.54</td><td rowspan="1" colspan="1">1.35–1.45</td><td rowspan="1" colspan="1">1.37</td><td rowspan="1" colspan="1">2.03–2.38</td><td rowspan="1" colspan="1">2.21</td><td rowspan="1" colspan="1">0.58–0.61</td><td rowspan="1" colspan="1">0.6</td><td rowspan="1" colspan="1">1.58–1.65</td><td rowspan="1" colspan="1">1.62</td><td rowspan="1" colspan="1">subelongate</td><td rowspan="1" colspan="1">108–111°</td><td rowspan="1" colspan="1">10</td></tr><tr><td rowspan="1" colspan="1"><italic><tp:taxon-name><tp:taxon-name-part taxon-name-part-type="genus" reg="Salcedia">S.</tp:taxon-name-part> <tp:taxon-name-part taxon-name-part-type="species" reg="nigeriensis">nigeriensis</tp:taxon-name-part></tp:taxon-name></italic> Alluaud, 1932</td><td rowspan="1" colspan="1">3.27–3.71</td><td rowspan="1" colspan="1">3.55</td><td rowspan="1" colspan="1">1.10–1.30</td><td rowspan="1" colspan="1">1.25</td><td rowspan="1" colspan="1">2.06–2.33</td><td rowspan="1" colspan="1">2.18</td><td rowspan="1" colspan="1">0.63–0.66</td><td rowspan="1" colspan="1">0.65</td><td rowspan="1" colspan="1">1.64–1.93</td><td rowspan="1" colspan="1">1.74</td><td rowspan="1" colspan="1">subelongate</td><td rowspan="1" colspan="1">96–98°</td><td rowspan="1" colspan="1">10</td></tr><tr><td rowspan="1" colspan="1"><italic><tp:taxon-name><tp:taxon-name-part taxon-name-part-type="genus" reg="Salcedia">S.</tp:taxon-name-part> <tp:taxon-name-part taxon-name-part-type="species" reg="baroensis">baroensis</tp:taxon-name-part></tp:taxon-name></italic> sp. nov.</td><td rowspan="1" colspan="1">3.53–3.89</td><td rowspan="1" colspan="1">3.74</td><td rowspan="1" colspan="1">1.25–1.37</td><td rowspan="1" colspan="1">1.32</td><td rowspan="1" colspan="1">1.71–1.76</td><td rowspan="1" colspan="1">1.73</td><td rowspan="1" colspan="1">0.61–0.68</td><td rowspan="1" colspan="1">0.63</td><td rowspan="1" colspan="1">1.71–1.76</td><td rowspan="1" colspan="1">1.73</td><td rowspan="1" colspan="1">subelongate</td><td rowspan="1" colspan="1">~107°</td><td rowspan="1" colspan="1">10</td></tr><tr><td rowspan="1" colspan="1"><italic><tp:taxon-name><tp:taxon-name-part taxon-name-part-type="genus" reg="Salcedia">S.</tp:taxon-name-part> <tp:taxon-name-part taxon-name-part-type="species" reg="utetea">utetea</tp:taxon-name-part></tp:taxon-name></italic> sp. nov.</td><td rowspan="1" colspan="1">3.4–3.58</td><td rowspan="1" colspan="1">3.48</td><td rowspan="1" colspan="1">1.16–1.26</td><td rowspan="1" colspan="1">1.21</td><td rowspan="1" colspan="1">2.08–2.17</td><td rowspan="1" colspan="1">2.11</td><td rowspan="1" colspan="1">0.63–0.66</td><td rowspan="1" colspan="1">0.64</td><td rowspan="1" colspan="1">1.71–1.79</td><td rowspan="1" colspan="1">1.74</td><td rowspan="1" colspan="1">subelongate</td><td rowspan="1" colspan="1">96–99°</td><td rowspan="1" colspan="1">10</td></tr><tr><td rowspan="1" colspan="1"><italic><tp:taxon-name><tp:taxon-name-part taxon-name-part-type="genus" reg="Salcedia">S.</tp:taxon-name-part> <tp:taxon-name-part taxon-name-part-type="species" reg="lukulua">lukulua</tp:taxon-name-part></tp:taxon-name></italic> sp. nov.</td><td rowspan="1" colspan="1">2.8; 2.84</td><td rowspan="1" colspan="1">–</td><td rowspan="1" colspan="1">0.89; 0.96</td><td rowspan="1" colspan="1">–</td><td rowspan="1" colspan="1">1.67; 1.72</td><td rowspan="1" colspan="1">–</td><td rowspan="1" colspan="1">0.73; 0.74</td><td rowspan="1" colspan="1">–</td><td rowspan="1" colspan="1">1.79; 1.88</td><td rowspan="1" colspan="1">–</td><td rowspan="1" colspan="1">elongate</td><td rowspan="1" colspan="1">obtuse, ~137°</td><td rowspan="1" colspan="1">2</td></tr><tr><td rowspan="1" colspan="1"><italic><tp:taxon-name><tp:taxon-name-part taxon-name-part-type="genus" reg="Salcedia">S.</tp:taxon-name-part> <tp:taxon-name-part taxon-name-part-type="species" reg="robusta">robusta</tp:taxon-name-part></tp:taxon-name></italic> sp. nov.</td><td rowspan="1" colspan="1">3.54–4.2</td><td rowspan="1" colspan="1">3.97</td><td rowspan="1" colspan="1">1.2–1.43</td><td rowspan="1" colspan="1">1.33</td><td rowspan="1" colspan="1">2.2–2.59</td><td rowspan="1" colspan="1">2.42</td><td rowspan="1" colspan="1">0.66–0.69</td><td rowspan="1" colspan="1">0.68</td><td rowspan="1" colspan="1">1.76–1.82</td><td rowspan="1" colspan="1">1.79</td><td rowspan="1" colspan="1">subelongate</td><td rowspan="1" colspan="1">115–117°</td><td rowspan="1" colspan="1">10</td></tr><tr><td rowspan="1" colspan="1"><italic><tp:taxon-name><tp:taxon-name-part taxon-name-part-type="genus" reg="Salcedia">S.</tp:taxon-name-part> <tp:taxon-name-part taxon-name-part-type="species" reg="tuberculata">tuberculata</tp:taxon-name-part></tp:taxon-name></italic> sp. nov.</td><td rowspan="1" colspan="1">3.43</td><td rowspan="1" colspan="1">–</td><td rowspan="1" colspan="1">1.03</td><td rowspan="1" colspan="1">–</td><td rowspan="1" colspan="1">1.99</td><td rowspan="1" colspan="1">–</td><td rowspan="1" colspan="1">0.74</td><td rowspan="1" colspan="1">–</td><td rowspan="1" colspan="1">1.94</td><td rowspan="1" colspan="1">–</td><td rowspan="1" colspan="1">oblongo-elongate</td><td rowspan="1" colspan="1">119°</td><td rowspan="1" colspan="1">1</td></tr><tr><td rowspan="1" colspan="1"><italic><tp:taxon-name><tp:taxon-name-part taxon-name-part-type="genus" reg="Salcedia">S.</tp:taxon-name-part> <tp:taxon-name-part taxon-name-part-type="species" reg="putzeysi">putzeysi</tp:taxon-name-part></tp:taxon-name></italic> (Oberthür, 1883)</td><td rowspan="1" colspan="1">3.12–3.88</td><td rowspan="1" colspan="1">3.52</td><td rowspan="1" colspan="1">1.24–1.28</td><td rowspan="1" colspan="1">0.25</td><td rowspan="1" colspan="1">2.11–2.33</td><td rowspan="1" colspan="1">1.17</td><td rowspan="1" colspan="1">0.63–0.65</td><td rowspan="1" colspan="1">0.35</td><td rowspan="1" colspan="1">1.67–1.81</td><td rowspan="1" colspan="1">0.74</td><td rowspan="1" colspan="1">subelongate</td><td rowspan="1" colspan="1">120–123°</td><td rowspan="1" colspan="1">10</td></tr><tr><td rowspan="1" colspan="1"><italic><tp:taxon-name><tp:taxon-name-part taxon-name-part-type="genus" reg="Salcedia">S.</tp:taxon-name-part> <tp:taxon-name-part taxon-name-part-type="species" reg="matsumotoi">matsumotoi</tp:taxon-name-part></tp:taxon-name></italic> sp. nov.</td><td rowspan="1" colspan="1">3.02–3.59</td><td rowspan="1" colspan="1">3.36</td><td rowspan="1" colspan="1">0.94–1.19</td><td rowspan="1" colspan="1">1.1</td><td rowspan="1" colspan="1">1.82–2.24</td><td rowspan="1" colspan="1">2.08</td><td rowspan="1" colspan="1">0.72–0.81</td><td rowspan="1" colspan="1">0.75</td><td rowspan="1" colspan="1">1.84–1.96</td><td rowspan="1" colspan="1">1.9</td><td rowspan="1" colspan="1">elongate</td><td rowspan="1" colspan="1">~122°</td><td rowspan="1" colspan="1">10</td></tr><tr><td rowspan="2" colspan="1">Oriental region</td><td rowspan="1" colspan="1"><italic><tp:taxon-name><tp:taxon-name-part taxon-name-part-type="genus" reg="Salcedia">S.</tp:taxon-name-part> <tp:taxon-name-part taxon-name-part-type="species" reg="miranda">miranda</tp:taxon-name-part></tp:taxon-name></italic> (Andrewes, 1920)</td><td rowspan="1" colspan="1">3.76; 3.96</td><td rowspan="1" colspan="1">–</td><td rowspan="1" colspan="1">1.35; 1.47</td><td rowspan="1" colspan="1">–</td><td rowspan="1" colspan="1">2.24; 2.39</td><td rowspan="1" colspan="1">–</td><td rowspan="1" colspan="1">0.64; 0.65</td><td rowspan="1" colspan="1">–</td><td rowspan="1" colspan="1">1.63; 166</td><td rowspan="1" colspan="1">–</td><td rowspan="1" colspan="1">subelongate</td><td rowspan="1" colspan="1">90°</td><td rowspan="1" colspan="1">2</td></tr><tr><td rowspan="1" colspan="1"><italic><tp:taxon-name><tp:taxon-name-part taxon-name-part-type="genus" reg="Salcedia">S.</tp:taxon-name-part> <tp:taxon-name-part taxon-name-part-type="species" reg="parallela">parallela</tp:taxon-name-part></tp:taxon-name></italic> Baehr, 1998</td><td rowspan="1" colspan="1">3.61</td><td rowspan="1" colspan="1">–</td><td rowspan="1" colspan="1">1.15</td><td rowspan="1" colspan="1">–</td><td rowspan="1" colspan="1">2.21</td><td rowspan="1" colspan="1">–</td><td rowspan="1" colspan="1">0.73</td><td rowspan="1" colspan="1">–</td><td rowspan="1" colspan="1">1.91</td><td rowspan="1" colspan="1">–</td><td rowspan="1" colspan="1">oblongo-elongate</td><td rowspan="1" colspan="1">102°</td><td rowspan="1" colspan="1">1</td></tr></tbody></table></table-wrap></tp:treatment-sec></tp:taxon-treatment>
