# Supplementary material for: A genus in disguise. Revision of the genus Salcedia Fairmaire, 1899 with descriptions of nine new species (Coleoptera, Carabidae, Scaritinae, Salcediini)
Source: Zookeys. 2020 Jan 9;901:1–81. doi: 10.3897/zookeys.901.39432 (PMC6965333; doi:10.3897/zookeys.901.39432)
Supplement: XML Treatment for Salcedia tuberculata [file zookeys.901.39432-treatment17.xml]

<!DOCTYPE tp:taxon-treatment
  PUBLIC "-//TaxonX//DTD Taxonomic Treatment Publishing DTD v0 20100105//EN" "tax-treatment-NSO.dtd">
<tp:taxon-treatment xmlns:tp="http://www.plazi.org/taxpub"><tp:treatment-meta><kwd-group><label>Taxon classification</label><kwd><named-content xmlns:xlink="http://www.w3.org/1999/xlink" content-type="kingdom">Animalia</named-content></kwd><kwd><named-content xmlns:xlink="http://www.w3.org/1999/xlink" content-type="order">Coleoptera</named-content></kwd><kwd><named-content xmlns:xlink="http://www.w3.org/1999/xlink" content-type="family">Carabidae</named-content></kwd></kwd-group><mixed-citation publication-type="journal"><person-group><name><surname>Balkenohl</surname><given-names>Michael</given-names></name></person-group><article-title>A genus in disguise. Revision of the genus <italic><tp:taxon-name><tp:taxon-name-part taxon-name-part-type="genus" reg="Salcedia">Salcedia</tp:taxon-name-part></tp:taxon-name></italic> Fairmaire, 1899 with descriptions of nine new species (<tp:taxon-name><tp:taxon-name-part taxon-name-part-type="order">Coleoptera</tp:taxon-name-part></tp:taxon-name>, <tp:taxon-name><tp:taxon-name-part taxon-name-part-type="family">Carabidae</tp:taxon-name-part></tp:taxon-name>, <tp:taxon-name><tp:taxon-name-part taxon-name-part-type="subfamily">Scaritinae</tp:taxon-name-part></tp:taxon-name>, <tp:taxon-name><tp:taxon-name-part taxon-name-part-type="tribe">Salcediini</tp:taxon-name-part></tp:taxon-name>)</article-title><source>Zookeys</source><day>09</day><month>1</month><year>2020</year><volume>901</volume><fpage>1</fpage><lpage>81</lpage><pub-id pub-id-type="doi">10.3897/zookeys.901.39432</pub-id></mixed-citation></tp:treatment-meta><tp:nomenclature><tp:taxon-name><object-id xmlns:xlink="http://www.w3.org/1999/xlink" content-type="arpha" xlink:type="simple">704FD768-39B5-5F92-ACDA-9F7A31B9BF51</object-id>
            <tp:taxon-name-part taxon-name-part-type="genus" reg="Salcedia">Salcedia</tp:taxon-name-part>
            <tp:taxon-name-part taxon-name-part-type="species" reg="tuberculata">tuberculata</tp:taxon-name-part>
            <object-id xmlns:xlink="http://www.w3.org/1999/xlink" content-type="zoobank" xlink:type="simple">http://zoobank.org/7367647f-c04e-4326-a9ab-8502fc1a4ae2</object-id>
          </tp:taxon-name><tp:taxon-status xmlns:xlink="http://www.w3.org/1999/xlink" xlink:type="simple">sp. nov.</tp:taxon-status><xref ref-type="fig" rid="F9">Figs 23</xref><xref ref-type="fig" rid="F11">, 41</xref><xref ref-type="fig" rid="F15">, 66</xref><xref ref-type="fig" rid="F18">, 84</xref></tp:nomenclature><tp:treatment-sec sec-type="type material" id="SECID0EVYBK"><title>Type material.</title><p><bold>Holotype</bold>: ♂, with labels and data: white, printed “S. Afr; KrugerNat. Pk PundaMariaNgotsodam <named-content xmlns:xlink="http://www.w3.org/1999/xlink" content-type="dwc:verbatimCoordinates" xlink:type="simple"><named-content content-type="geo-json" specific-use="{&#34;type&#34;:&#34;Point&#34;,&#34;coordinates&#34;:[31.140000,-21.260000]}" id="NCID0EAZBK" xlink:type="simple">21.26S, 31.14E</named-content></named-content> / 7.2.1994; E-Y: 2984 shorewashing leg. Endrödy-Younga” / “Salcedia africana (BRITT.) det.M.Baehr’03” / “SALCEDIA africana (<xref ref-type="bibr" rid="B18">Britton 1947</xref>) P. Bulirsch det. 2012” (<named-content xmlns:xlink="http://www.w3.org/1999/xlink" content-type="dwc:institutional_code" xlink:type="simple">SMNS</named-content>).</p></tp:treatment-sec><tp:treatment-sec sec-type="diagnosis" id="SECID0EQZBK"><title>Diagnosis.</title><p>A medium sized species, with oblong-elongate outline of the elytra with maximum width at middle and the pronotum with three additional complete carinae. The pseudohumerus is nearly rectangular and not dentate. The antennomeres are sub-elongate. Distinguished most clearly from the similar species <italic><tp:taxon-name><tp:taxon-name-part taxon-name-part-type="genus" reg="Salcedia">S.</tp:taxon-name-part> <tp:taxon-name-part taxon-name-part-type="species" reg="africana">africana</tp:taxon-name-part></tp:taxon-name></italic> by the pronotum with its base laterally with straight but obtuse lobe produced posteriorly and with a distinct peg-like tubercle. Distinguished at the first glance from all other species by the interneur four of the elytron which shows a distinct knob-like tubercle at base (in addition to the tubercle at base of the interneur two present in all species).</p><fig id="F15" position="float" orientation="portrait"><object-id xmlns:xlink="http://www.w3.org/1999/xlink" content-type="doi" xlink:type="simple">10.3897/zookeys.901.39432.figures64-67</object-id><object-id xmlns:xlink="http://www.w3.org/1999/xlink" content-type="arpha" xlink:type="simple">980D4E74-666E-5402-985B-CB398C85633B</object-id><label>Figures 64–67.</label><caption><p><italic><tp:taxon-name><tp:taxon-name-part taxon-name-part-type="genus" reg="Salcedia">Salcedia</tp:taxon-name-part></tp:taxon-name></italic> species, male genitalia, dorsal view of aedeagus (<bold>a</bold>) and parameres (<bold>b, c</bold>), lateral view (<bold>d</bold>). Small sketches in black symbolising the apex in cross section <bold>64</bold><italic><tp:taxon-name><tp:taxon-name-part taxon-name-part-type="genus" reg="Salcedia">S.</tp:taxon-name-part> <tp:taxon-name-part taxon-name-part-type="species" reg="utetea">utetea</tp:taxon-name-part></tp:taxon-name></italic> sp. nov. <bold>65</bold><italic><tp:taxon-name><tp:taxon-name-part taxon-name-part-type="genus" reg="Salcedia">S.</tp:taxon-name-part> <tp:taxon-name-part taxon-name-part-type="species" reg="robusta">robusta</tp:taxon-name-part></tp:taxon-name></italic> sp. nov. <bold>66</bold><italic><tp:taxon-name><tp:taxon-name-part taxon-name-part-type="genus" reg="Salcedia">S.</tp:taxon-name-part> <tp:taxon-name-part taxon-name-part-type="species" reg="tuberculata">tuberculata</tp:taxon-name-part></tp:taxon-name></italic> sp. nov. <bold>67</bold><italic><tp:taxon-name><tp:taxon-name-part taxon-name-part-type="genus" reg="Salcedia">S.</tp:taxon-name-part> <tp:taxon-name-part taxon-name-part-type="species" reg="miranda">miranda</tp:taxon-name-part></tp:taxon-name></italic> (Andrewes).</p></caption><graphic xmlns:xlink="http://www.w3.org/1999/xlink" xlink:href="zookeys-901-001-g015.jpg" position="float" orientation="portrait" xlink:type="simple" id="oo_370616.jpg"><uri content-type="original_file" xlink:type="simple">https://binary.pensoft.net/fig/370616</uri></graphic></fig></tp:treatment-sec><tp:treatment-sec sec-type="description" id="SECID0EP3BK"><title>Description.</title><p>Measurements in Table <xref ref-type="table" rid="T1">1</xref>.</p><p><bold><italic>Colour and surface:</italic></bold> Fuscous to piceous, areas between carinae and pits shiny; lateral fifth of pronotum fuscous; mandibles piceous; legs, antennae and palpi fuscous; pronotum with posterior and lateral margin densely covered with beige-grey pili, more intensive around posterior angles.</p><p><bold><italic>Head:</italic></bold> Four-fifths of the pronotum width. Outline shaped like a frustum of a pyramid. Clypeus wide, indistinctly convex anteriorly, fused with clypeal wings, separated from supra-antennal plates by distinct obtuse notches, with square elevated field at middle, separated step-like from frons. Frons with two raised paramedian carinae, joining anteriorly, prolonged anteriorly into a central keel, with two small acute glossy teeth bilaterally anterior to central keel, with two parallel carinae paralaterally near base, converging anteriorly, broadened basally; frons and clypeus separated from supra-antennal and supraorbital plates by deep broad furrows, each furrow with deep circular pit between supra-antennal plate and clypeus; supra-antennal and supraorbital plates margined, margin raised, carina-like, at supraorbital plates excised concavely, supra-antennal plates slightly vaulted, surface of supraorbital and supra-antennal plates with numerous small flat irregular impressions. Basal border indistinctly emarginated at middle, distinctly and obtuse angled laterally (angle 118–120°). Eyes convex, oval shaped in lateral view, with small part just visible in dorsal view; genae slightly convex, with small notch anterior angle. Antenna with segments five to ten sub-elongate (<abbrev xmlns:xlink="http://www.w3.org/1999/xlink" xlink:title="ratio length divided by width" id="ABBRID0EH4BK" xlink:type="simple">L/W</abbrev> 1.17), densely pubescent, segments two to four scarcely pubescent, scapus and pedicellus with indistinct reticulation. Labrum clearly visible from above, nearly straight anteriorly. Mandible moderately short, wide, regularly arcuate at apex. Mentum pentagonal; epilobe of mentum moderately wide, projecting and distinctly angled anteriorly, completely margined, somewhat hollowed out, surface covered regularly with pits.</p><p><bold><italic>Pronotum</italic></bold> (Fig. <xref ref-type="fig" rid="F11">41</xref>): Outline rectangular, transverse, one fifth wider than long. Lateral margin convex, converging to anterior angles, maximum width at end of second third. Lateral margin distinctly crenulated, with thirteen tubercles, with distinct emargination at posterior angles, posterior angles acute. Base laterally with straight but obtuse lobe produced posteriorly, lobe with tubercle towards middle, with broad and deep emargination, with broad flat keel at middle. Disc, with two raised paramedian carinae parallel to median line, diverging posteriorly, finely tuberculate on top, with median line small, ending in pits anteriorly and posteriorly, with four additional shorter carinae bilaterally, the paralateral one joining with the paramedian carinae at base and forming tooth-like tubercle pointing posteriorly, extended anteriorly as less raised paralateral carina. With shorter not raised inner lateral carina and quite long more raised outer lateral carina. Carinae uneven on top. Lateral margin and space between lateral margin and paralateral carina wing-like bent up, with six large transverse pits.</p><p><bold><italic>Elytron:</italic></bold> Indistinctly depressed in anterior half (lateral view), moderately convex in frontal view. Oblong-elongate, margin at middle straight but indistinctly diverging, maximum width at middle. Pseudohumerus nearly rectangular, not dentate. Apex long-oval, retracted. Disc with interneur six indistinctly crenulated, interneur two running up to apex as indistinctly convex line, moderately raised; interneur four running slightly convex at middle, distinctly convex towards apex, not reaching apex, reaching base, with distinct knob-like tubercle at base. Interneur five and six with two rows of serial pits.</p><p><bold><italic>Hind wings:</italic></bold> Reduced by approximately 50%.</p><p><bold><italic>Lower surface:</italic></bold> Antennal channel of pronotum with isodiametric reticulation. Pseudoepipleura with two rows of pits, lateral margin of elytron smooth. Metepisternum moderately long, with flat longitudinal groove. Last visible sternum with obtuse longitudinal carina at middle, with rough pits laterally.</p><p><bold><italic>Legs:</italic></bold> Profemora with dorsal surface roughly reticulated. Protibia longer, with terminal spine curved regularly, laterally with four teeth of decreasing size, dorsally and ventrally with two carinae. Movable spur short, length a third of first tarsomere, slightly curved ventrally. Meso- and metafemora of moderate length, slender. First tarsomeres distinctly elongated, almost as long as tarsomeres two to five together.</p><p><bold><italic>External sexual dimorphism:</italic></bold> Not observed.</p><p><bold><italic>Male genitalia</italic></bold> (Fig. <xref ref-type="fig" rid="F15">66</xref>): Median lobe moderately short, in dorsal view cracked at end of basal third and beginning of apical third, in lateral view bisinuate, with fine scattered pili from basal third nearly up to apex, apex sub-spatulate, in cross section explanate dorsally, convex ventrally. Oroficium half as long as median lobe. Endophallus with elongated group of microtrichia conspicuously regularly arranged, with additional two small groups of finer and short trichia basally and apically. Dorsal paramere elongated, bisinuate, with elongated apophyses, broader at base; ventral one like spatulate, hyaline at apex; both parameres slightly distorted.</p><p><bold><italic>Female genitalia:</italic></bold> Unknown.</p><p><bold><italic>Variation:</italic></bold> Unknown.</p></tp:treatment-sec><tp:treatment-sec sec-type="etymology" id="SECID0ES6BK"><title>Etymology.</title><p>The name refers to the distinct tubercle at base of the interneur four of the elytra as well as to the distinct tubercles at the base of the pronotum.</p></tp:treatment-sec><tp:treatment-sec sec-type="distribution" id="SECID0EX6BK"><title>Distribution</title><p>(Fig. <xref ref-type="fig" rid="F18">84</xref>). Known from the type locality, in the Kruger National Park, Republic of South Africa.</p><fig id="F16" position="float" orientation="portrait"><object-id xmlns:xlink="http://www.w3.org/1999/xlink" content-type="doi" xlink:type="simple">10.3897/zookeys.901.39432.figures68-76</object-id><object-id xmlns:xlink="http://www.w3.org/1999/xlink" content-type="arpha" xlink:type="simple">FCF5DC44-7F89-5F09-B7C4-2A9AB6A2FD0A</object-id><label>Figures 68–76.</label><caption><p><italic><tp:taxon-name><tp:taxon-name-part taxon-name-part-type="genus" reg="Salcedia">Salcedia</tp:taxon-name-part></tp:taxon-name></italic> species, female coxostyli (gonopod IX) and laterotergite IX (epipleutite IX) <bold>68</bold><italic><tp:taxon-name><tp:taxon-name-part taxon-name-part-type="genus" reg="Salcedia">S.</tp:taxon-name-part> <tp:taxon-name-part taxon-name-part-type="species" reg="perrieri">perrieri</tp:taxon-name-part></tp:taxon-name></italic> Fairmaire <bold>69</bold><italic><tp:taxon-name><tp:taxon-name-part taxon-name-part-type="genus" reg="Salcedia">S.</tp:taxon-name-part> <tp:taxon-name-part taxon-name-part-type="species" reg="unifoveata">unifoveata</tp:taxon-name-part></tp:taxon-name></italic> sp. nov. <bold>70</bold><italic><tp:taxon-name><tp:taxon-name-part taxon-name-part-type="genus" reg="Salcedia">S.</tp:taxon-name-part> <tp:taxon-name-part taxon-name-part-type="species" reg="coquilhati">coquilhati</tp:taxon-name-part></tp:taxon-name></italic> Alluaud <bold>71</bold><italic><tp:taxon-name><tp:taxon-name-part taxon-name-part-type="genus" reg="Salcedia">S.</tp:taxon-name-part> <tp:taxon-name-part taxon-name-part-type="species" reg="elongata">elongata</tp:taxon-name-part></tp:taxon-name></italic> Alluaud <bold>72</bold><italic><tp:taxon-name><tp:taxon-name-part taxon-name-part-type="genus" reg="Salcedia">S.</tp:taxon-name-part> <tp:taxon-name-part taxon-name-part-type="species" reg="africana">africana</tp:taxon-name-part></tp:taxon-name></italic> (Britton) <bold>73</bold><italic><tp:taxon-name><tp:taxon-name-part taxon-name-part-type="genus" reg="Salcedia">S.</tp:taxon-name-part> <tp:taxon-name-part taxon-name-part-type="species" reg="schoutedeni">schoutedeni</tp:taxon-name-part></tp:taxon-name></italic> Alluaud <bold>74</bold><italic><tp:taxon-name><tp:taxon-name-part taxon-name-part-type="genus" reg="Salcedia">S.</tp:taxon-name-part> <tp:taxon-name-part taxon-name-part-type="species" reg="nigeriensis">nigeriensis</tp:taxon-name-part></tp:taxon-name></italic> Alluaud <bold>75</bold><italic><tp:taxon-name><tp:taxon-name-part taxon-name-part-type="genus" reg="Salcedia">S.</tp:taxon-name-part> <tp:taxon-name-part taxon-name-part-type="species" reg="putzeysi">putzeysi</tp:taxon-name-part></tp:taxon-name></italic> (Oberthür) <bold>76</bold><italic><tp:taxon-name><tp:taxon-name-part taxon-name-part-type="genus" reg="Salcedia">S.</tp:taxon-name-part> <tp:taxon-name-part taxon-name-part-type="species" reg="matsumotoi">matsumotoi</tp:taxon-name-part></tp:taxon-name></italic> sp. nov.</p></caption><graphic xmlns:xlink="http://www.w3.org/1999/xlink" xlink:href="zookeys-901-001-g016.jpg" position="float" orientation="portrait" xlink:type="simple" id="oo_370617.jpg"><uri content-type="original_file" xlink:type="simple">https://binary.pensoft.net/fig/370617</uri></graphic></fig></tp:treatment-sec><tp:treatment-sec><!--Section generated to contain objects referenced in tp:taxon-treatment.--><fig id="F9" position="float" orientation="portrait"><object-id xmlns:xlink="http://www.w3.org/1999/xlink" content-type="doi" xlink:type="simple">10.3897/zookeys.901.39432.figures20-25</object-id><object-id xmlns:xlink="http://www.w3.org/1999/xlink" content-type="arpha" xlink:type="simple">6E8F4E2E-EF0C-5FE0-AD61-D7D4544E3ED5</object-id><label>Figures 20–25.</label><caption><p><italic><tp:taxon-name><tp:taxon-name-part taxon-name-part-type="genus" reg="Salcedia">Salcedia</tp:taxon-name-part></tp:taxon-name></italic> species, habitus, dorsal view, holotype <bold>20</bold><italic><tp:taxon-name><tp:taxon-name-part taxon-name-part-type="genus" reg="Salcedia">S.</tp:taxon-name-part> <tp:taxon-name-part taxon-name-part-type="species" reg="utetea">utetea</tp:taxon-name-part></tp:taxon-name></italic> sp. nov. <bold>21</bold><italic><tp:taxon-name><tp:taxon-name-part taxon-name-part-type="genus" reg="Salcedia">S.</tp:taxon-name-part> <tp:taxon-name-part taxon-name-part-type="species" reg="lukulua">lukulua</tp:taxon-name-part></tp:taxon-name></italic> sp. nov. <bold>22</bold><italic><tp:taxon-name><tp:taxon-name-part taxon-name-part-type="genus" reg="Salcedia">S.</tp:taxon-name-part> <tp:taxon-name-part taxon-name-part-type="species" reg="robusta">robusta</tp:taxon-name-part></tp:taxon-name></italic> sp. nov. <bold>23</bold><italic><tp:taxon-name><tp:taxon-name-part taxon-name-part-type="genus" reg="Salcedia">S.</tp:taxon-name-part> <tp:taxon-name-part taxon-name-part-type="species" reg="tuberculata">tuberculata</tp:taxon-name-part></tp:taxon-name></italic> sp. nov. <bold>24</bold><italic><tp:taxon-name><tp:taxon-name-part taxon-name-part-type="genus" reg="Salcedia">S.</tp:taxon-name-part> <tp:taxon-name-part taxon-name-part-type="species" reg="miranda">miranda</tp:taxon-name-part></tp:taxon-name></italic> (Andrewes) <bold>25</bold><italic><tp:taxon-name><tp:taxon-name-part taxon-name-part-type="genus" reg="Salcedia">S.</tp:taxon-name-part> <tp:taxon-name-part taxon-name-part-type="species" reg="parallela">parallela</tp:taxon-name-part></tp:taxon-name></italic> Baehr.</p></caption><graphic xmlns:xlink="http://www.w3.org/1999/xlink" xlink:href="zookeys-901-001-g009.jpg" position="float" orientation="portrait" xlink:type="simple" id="oo_370610.jpg"><uri content-type="original_file" xlink:type="simple">https://binary.pensoft.net/fig/370610</uri></graphic></fig><fig id="F11" position="float" orientation="portrait"><object-id xmlns:xlink="http://www.w3.org/1999/xlink" content-type="doi" xlink:type="simple">10.3897/zookeys.901.39432.figures36-43</object-id><object-id xmlns:xlink="http://www.w3.org/1999/xlink" content-type="arpha" xlink:type="simple">30455D55-ED44-5AE9-98B2-4BD799D10783</object-id><label>Figures 36–43.</label><caption><p><italic><tp:taxon-name><tp:taxon-name-part taxon-name-part-type="genus" reg="Salcedia">Salcedia</tp:taxon-name-part></tp:taxon-name></italic> species, pronotum, dorsal view <bold>36</bold><italic><tp:taxon-name><tp:taxon-name-part taxon-name-part-type="genus" reg="Salcedia">S.</tp:taxon-name-part> <tp:taxon-name-part taxon-name-part-type="species" reg="procera">procera</tp:taxon-name-part></tp:taxon-name></italic> sp. nov. <bold>37</bold><italic><tp:taxon-name><tp:taxon-name-part taxon-name-part-type="genus" reg="Salcedia">S.</tp:taxon-name-part> <tp:taxon-name-part taxon-name-part-type="species" reg="baroensis">baroensis</tp:taxon-name-part></tp:taxon-name></italic> sp. nov. <bold>38</bold><italic><tp:taxon-name><tp:taxon-name-part taxon-name-part-type="genus" reg="Salcedia">S.</tp:taxon-name-part> <tp:taxon-name-part taxon-name-part-type="species" reg="utetea">utetea</tp:taxon-name-part></tp:taxon-name></italic> sp. nov. <bold>39</bold><italic><tp:taxon-name><tp:taxon-name-part taxon-name-part-type="genus" reg="Salcedia">S.</tp:taxon-name-part> <tp:taxon-name-part taxon-name-part-type="species" reg="lukulua">lukulua</tp:taxon-name-part></tp:taxon-name></italic> sp. nov. <bold>40</bold><italic><tp:taxon-name><tp:taxon-name-part taxon-name-part-type="genus" reg="Salcedia">S.</tp:taxon-name-part> <tp:taxon-name-part taxon-name-part-type="species" reg="robusta">robusta</tp:taxon-name-part></tp:taxon-name></italic> sp. nov. <bold>41</bold><italic><tp:taxon-name><tp:taxon-name-part taxon-name-part-type="genus" reg="Salcedia">S.</tp:taxon-name-part> <tp:taxon-name-part taxon-name-part-type="species" reg="tuberculata">tuberculata</tp:taxon-name-part></tp:taxon-name></italic> sp. nov. <bold>42</bold><italic><tp:taxon-name><tp:taxon-name-part taxon-name-part-type="genus" reg="Salcedia">S.</tp:taxon-name-part> <tp:taxon-name-part taxon-name-part-type="species" reg="miranda">miranda</tp:taxon-name-part></tp:taxon-name></italic> (Andrewes) <bold>43</bold><italic><tp:taxon-name><tp:taxon-name-part taxon-name-part-type="genus" reg="Salcedia">S.</tp:taxon-name-part> <tp:taxon-name-part taxon-name-part-type="species" reg="parallela">parallela</tp:taxon-name-part></tp:taxon-name></italic> Baehr.</p></caption><graphic xmlns:xlink="http://www.w3.org/1999/xlink" xlink:href="zookeys-901-001-g011.jpg" position="float" orientation="portrait" xlink:type="simple" id="oo_370612.jpg"><uri content-type="original_file" xlink:type="simple">https://binary.pensoft.net/fig/370612</uri></graphic></fig><fig id="F18" position="float" orientation="portrait"><object-id xmlns:xlink="http://www.w3.org/1999/xlink" content-type="doi" xlink:type="simple">10.3897/zookeys.901.39432.figure84</object-id><object-id xmlns:xlink="http://www.w3.org/1999/xlink" content-type="arpha" xlink:type="simple">CF0270C1-D21D-5BAD-B00F-C0A927A557BD</object-id><label>Figure 84.</label><caption><p>Map of tropical Africa providing an overview of the occurrence of all African <italic><tp:taxon-name><tp:taxon-name-part taxon-name-part-type="genus" reg="Salcedia">Salcedia</tp:taxon-name-part></tp:taxon-name></italic> species described to date (recorded localities plotted). 1 (black <italic><tp:taxon-name><tp:taxon-name-part taxon-name-part-type="genus" reg="Salcedia">S.</tp:taxon-name-part> <tp:taxon-name-part taxon-name-part-type="species" reg="perrieri">perrieri</tp:taxon-name-part></tp:taxon-name></italic> Fairmaire; 2 (white) <italic><tp:taxon-name><tp:taxon-name-part taxon-name-part-type="genus" reg="Salcedia">S.</tp:taxon-name-part> <tp:taxon-name-part taxon-name-part-type="species" reg="unifoveata">unifoveata</tp:taxon-name-part></tp:taxon-name></italic> sp. nov.; 3 (black circle) <italic><tp:taxon-name><tp:taxon-name-part taxon-name-part-type="genus" reg="Salcedia">S.</tp:taxon-name-part> <tp:taxon-name-part taxon-name-part-type="species" reg="faillei">faillei</tp:taxon-name-part></tp:taxon-name></italic> sp. nov.; 4 (red) <italic><tp:taxon-name><tp:taxon-name-part taxon-name-part-type="genus" reg="Salcedia">S.</tp:taxon-name-part> <tp:taxon-name-part taxon-name-part-type="species" reg="coquilhati">coquilhati</tp:taxon-name-part></tp:taxon-name></italic> Alluaud; 5 (yellow) <italic><tp:taxon-name><tp:taxon-name-part taxon-name-part-type="genus" reg="Salcedia">S.</tp:taxon-name-part> <tp:taxon-name-part taxon-name-part-type="species" reg="elongata">elongata</tp:taxon-name-part></tp:taxon-name></italic> Alluaud; 6 (blue) <italic><tp:taxon-name><tp:taxon-name-part taxon-name-part-type="genus" reg="Salcedia">S.</tp:taxon-name-part> <tp:taxon-name-part taxon-name-part-type="species" reg="africana">africana</tp:taxon-name-part></tp:taxon-name></italic> (Britton); 7 (orange) <italic><tp:taxon-name><tp:taxon-name-part taxon-name-part-type="genus" reg="Salcedia">S.</tp:taxon-name-part> <tp:taxon-name-part taxon-name-part-type="species" reg="utetea">utetea</tp:taxon-name-part></tp:taxon-name></italic> sp. nov.; 8 (grey) <italic><tp:taxon-name><tp:taxon-name-part taxon-name-part-type="genus" reg="Salcedia">S.</tp:taxon-name-part> <tp:taxon-name-part taxon-name-part-type="species" reg="procera">procera</tp:taxon-name-part></tp:taxon-name></italic> sp. nov.; 9 (light green) <italic><tp:taxon-name><tp:taxon-name-part taxon-name-part-type="genus" reg="Salcedia">S.</tp:taxon-name-part> <tp:taxon-name-part taxon-name-part-type="species" reg="robusta">robusta</tp:taxon-name-part></tp:taxon-name></italic> sp. nov.; 10 (turquoise) <italic><tp:taxon-name><tp:taxon-name-part taxon-name-part-type="genus" reg="Salcedia">S.</tp:taxon-name-part> <tp:taxon-name-part taxon-name-part-type="species" reg="schoutedeni">schoutedeni</tp:taxon-name-part></tp:taxon-name></italic> Alluaud; 11 (purple) <italic><tp:taxon-name><tp:taxon-name-part taxon-name-part-type="genus" reg="Salcedia">S.</tp:taxon-name-part> <tp:taxon-name-part taxon-name-part-type="species" reg="lukulua">lukulua</tp:taxon-name-part></tp:taxon-name></italic> sp. nov.; 12 (dark green) <italic><tp:taxon-name><tp:taxon-name-part taxon-name-part-type="genus" reg="Salcedia">S.</tp:taxon-name-part> <tp:taxon-name-part taxon-name-part-type="species" reg="tuberculata">tuberculata</tp:taxon-name-part></tp:taxon-name></italic> sp. nov.; 13 (brown) <italic><tp:taxon-name><tp:taxon-name-part taxon-name-part-type="genus" reg="Salcedia">S.</tp:taxon-name-part> <tp:taxon-name-part taxon-name-part-type="species" reg="baroensis">baroensis</tp:taxon-name-part></tp:taxon-name></italic> sp. nov.; 14 (light blue) <italic><tp:taxon-name><tp:taxon-name-part taxon-name-part-type="genus" reg="Salcedia">S.</tp:taxon-name-part> <tp:taxon-name-part taxon-name-part-type="species" reg="nigeriensis">nigeriensis</tp:taxon-name-part></tp:taxon-name></italic> Alluaud; 16 (dark blue) <italic><tp:taxon-name><tp:taxon-name-part taxon-name-part-type="genus" reg="Salcedia">S.</tp:taxon-name-part> <tp:taxon-name-part taxon-name-part-type="species" reg="putzeysi">putzeysi</tp:taxon-name-part></tp:taxon-name></italic> (Oberthür); 17 (black) <italic><tp:taxon-name><tp:taxon-name-part taxon-name-part-type="genus" reg="Salcedia">S.</tp:taxon-name-part> <tp:taxon-name-part taxon-name-part-type="species" reg="matsumotoi">matsumotoi</tp:taxon-name-part></tp:taxon-name></italic> sp. nov.; ? in a circle (twice): collection locality of a single female <italic><tp:taxon-name><tp:taxon-name-part taxon-name-part-type="genus" reg="Salcedia">Salcedia</tp:taxon-name-part></tp:taxon-name></italic> specimen of uncertain species. Basic schematic map of Africa taken from <ext-link xmlns:xlink="http://www.w3.org/1999/xlink" xlink:type="simple" ext-link-type="uri" xlink:href="http://SimpleMappr.net">SimpleMappr.net</ext-link>.</p></caption><graphic xmlns:xlink="http://www.w3.org/1999/xlink" xlink:href="zookeys-901-001-g018.jpg" position="float" orientation="portrait" xlink:type="simple" id="oo_370619.jpg"><uri content-type="original_file" xlink:type="simple">https://binary.pensoft.net/fig/370619</uri></graphic></fig><table-wrap id="T1" position="float" orientation="portrait"><label>Table 1.</label><caption><p>Measurements and ratios of <italic><tp:taxon-name><tp:taxon-name-part taxon-name-part-type="genus" reg="Salcedia">Salcedia</tp:taxon-name-part></tp:taxon-name></italic> species. <italic>N</italic> = number of specimens measured; x̄ = arithmetic mean; “term used” refers to the shape of the elytra.</p></caption><table id="TID0ETACI" rules="all"><tbody><tr><td rowspan="2" colspan="1">
                  <bold>Region</bold>
                </td><td rowspan="2" colspan="1">
                  <bold>Species</bold>
                </td><td rowspan="1" colspan="2"><bold>Body length [mm</bold>]</td><td rowspan="1" colspan="2"><bold>Width [mm</bold>]</td><td rowspan="1" colspan="2"><bold>Length of elytron [mm</bold>]</td><td rowspan="1" colspan="2">
                  <bold>Ratio length/width of pronotum</bold>
                </td><td rowspan="1" colspan="3">
                  <bold>Ratio length/width of elytra</bold>
                </td><td rowspan="2" colspan="1">
                  <bold>Posterior lateral angle of head</bold>
                </td><td rowspan="2" colspan="1">
                  <bold>N</bold>
                </td></tr><tr><td rowspan="1" colspan="1">
                  <bold>Range</bold>
                </td><td rowspan="1" colspan="1"><bold>x</bold>¯</td><td rowspan="1" colspan="1">
                  <bold>Range</bold>
                </td><td rowspan="1" colspan="1"><bold>x</bold>¯</td><td rowspan="1" colspan="1">
                  <bold>Range</bold>
                </td><td rowspan="1" colspan="1"><bold>x</bold>¯</td><td rowspan="1" colspan="1">
                  <bold>Range</bold>
                </td><td rowspan="1" colspan="1"><bold>x</bold>¯</td><td rowspan="1" colspan="1">
                  <bold>Range</bold>
                </td><td rowspan="1" colspan="1"><bold>x</bold>¯</td><td rowspan="1" colspan="1">
                  <bold>Term used</bold>
                </td></tr><tr><td rowspan="3" colspan="1">Madagascar</td><td rowspan="1" colspan="1"><italic><tp:taxon-name><tp:taxon-name-part taxon-name-part-type="genus" reg="Salcedia">S.</tp:taxon-name-part> <tp:taxon-name-part taxon-name-part-type="species" reg="perrieri">perrieri</tp:taxon-name-part></tp:taxon-name></italic> Fairmaire, 1899</td><td rowspan="1" colspan="1">3.22–3.59</td><td rowspan="1" colspan="1">3.47</td><td rowspan="1" colspan="1">1.1–1.22</td><td rowspan="1" colspan="1">1.18</td><td rowspan="1" colspan="1">1.95–2.19</td><td rowspan="1" colspan="1">2.09</td><td rowspan="1" colspan="1">0.65–0.71</td><td rowspan="1" colspan="1">0.69</td><td rowspan="1" colspan="1">1.71–1.82</td><td rowspan="1" colspan="1">1.78</td><td rowspan="1" colspan="1">subelongate</td><td rowspan="1" colspan="1">obtuse, ~125°</td><td rowspan="1" colspan="1">10</td></tr><tr><td rowspan="1" colspan="1"><italic><tp:taxon-name><tp:taxon-name-part taxon-name-part-type="genus" reg="Salcedia">S.</tp:taxon-name-part> <tp:taxon-name-part taxon-name-part-type="species" reg="unifoveata">unifoveata</tp:taxon-name-part></tp:taxon-name></italic> sp. nov.</td><td rowspan="1" colspan="1">2.6–3.11</td><td rowspan="1" colspan="1">2.85</td><td rowspan="1" colspan="1">0.91–1.13</td><td rowspan="1" colspan="1">1.03</td><td rowspan="1" colspan="1">1.48–1.81</td><td rowspan="1" colspan="1">1.65</td><td rowspan="1" colspan="1">0.74–0.75</td><td rowspan="1" colspan="1">0.75</td><td rowspan="1" colspan="1">1.54–1.63</td><td rowspan="1" colspan="1">1.59</td><td rowspan="1" colspan="1">long-ovoid</td><td rowspan="1" colspan="1">obtuse, ~118°</td><td rowspan="1" colspan="1">6</td></tr><tr><td rowspan="1" colspan="1"><italic><tp:taxon-name><tp:taxon-name-part taxon-name-part-type="genus" reg="Salcedia">S.</tp:taxon-name-part> <tp:taxon-name-part taxon-name-part-type="species" reg="faillei">faillei</tp:taxon-name-part></tp:taxon-name></italic> sp. nov.</td><td rowspan="1" colspan="1">3.06</td><td rowspan="1" colspan="1">–</td><td rowspan="1" colspan="1">0.98</td><td rowspan="1" colspan="1">–</td><td rowspan="1" colspan="1">1.83</td><td rowspan="1" colspan="1">–</td><td rowspan="1" colspan="1">0.73</td><td rowspan="1" colspan="1">–</td><td rowspan="1" colspan="1">1.89</td><td rowspan="1" colspan="1">–</td><td rowspan="1" colspan="1">elongate</td><td rowspan="1" colspan="1">128°</td><td rowspan="1" colspan="1">1</td></tr><tr><td rowspan="13" colspan="1">Continental Africa</td><td rowspan="1" colspan="1"><italic><tp:taxon-name><tp:taxon-name-part taxon-name-part-type="genus" reg="Salcedia">S.</tp:taxon-name-part> <tp:taxon-name-part taxon-name-part-type="species" reg="coquilhati">coquilhati</tp:taxon-name-part></tp:taxon-name></italic> Alluaud, 1932</td><td rowspan="1" colspan="1">2.37–2.76</td><td rowspan="1" colspan="1">2.52</td><td rowspan="1" colspan="1">0.95–1.13</td><td rowspan="1" colspan="1">1.03</td><td rowspan="1" colspan="1">1.41–1.75</td><td rowspan="1" colspan="1">1.56</td><td rowspan="1" colspan="1">0.55–0.59</td><td rowspan="1" colspan="1">0.57</td><td rowspan="1" colspan="1">1.48–1.55</td><td rowspan="1" colspan="1">1.51</td><td rowspan="1" colspan="1">long-ovoid</td><td rowspan="1" colspan="1">reg. convex</td><td rowspan="1" colspan="1">10</td></tr><tr><td rowspan="1" colspan="1"><italic><tp:taxon-name><tp:taxon-name-part taxon-name-part-type="genus" reg="Salcedia">S.</tp:taxon-name-part> <tp:taxon-name-part taxon-name-part-type="species" reg="elongata">elongata</tp:taxon-name-part></tp:taxon-name></italic> Alluaud, 1932</td><td rowspan="1" colspan="1">3.3–3.65</td><td rowspan="1" colspan="1">3.49</td><td rowspan="1" colspan="1">1.04–1.17</td><td rowspan="1" colspan="1">1.13</td><td rowspan="1" colspan="1">2.07–2.27</td><td rowspan="1" colspan="1">2.17</td><td rowspan="1" colspan="1">0.67–0.76</td><td rowspan="1" colspan="1">0.72</td><td rowspan="1" colspan="1">1.83–2.03</td><td rowspan="1" colspan="1">1.92</td><td rowspan="1" colspan="1">oblongo-elongate</td><td rowspan="1" colspan="1">135–136°</td><td rowspan="1" colspan="1">10</td></tr><tr><td rowspan="1" colspan="1"><italic><tp:taxon-name><tp:taxon-name-part taxon-name-part-type="genus" reg="Salcedia">S.</tp:taxon-name-part> <tp:taxon-name-part taxon-name-part-type="species" reg="africana">africana</tp:taxon-name-part></tp:taxon-name></italic> (Britton, 1947)</td><td rowspan="1" colspan="1">3.32–3.97</td><td rowspan="1" colspan="1">3.63</td><td rowspan="1" colspan="1">1.0–1.2</td><td rowspan="1" colspan="1">1.1</td><td rowspan="1" colspan="1">2.01–2.28</td><td rowspan="1" colspan="1">2.16</td><td rowspan="1" colspan="1">0.67–0.76</td><td rowspan="1" colspan="1">0.72</td><td rowspan="1" colspan="1">1.87–2.04</td><td rowspan="1" colspan="1">1.97</td><td rowspan="1" colspan="1">oblongo-elongate</td><td rowspan="1" colspan="1">118–119°</td><td rowspan="1" colspan="1">10</td></tr><tr><td rowspan="1" colspan="1"><italic><tp:taxon-name><tp:taxon-name-part taxon-name-part-type="genus" reg="Salcedia">S.</tp:taxon-name-part> <tp:taxon-name-part taxon-name-part-type="species" reg="procera">procera</tp:taxon-name-part></tp:taxon-name></italic> sp. nov.</td><td rowspan="1" colspan="1">3.09–3.41</td><td rowspan="1" colspan="1">3.32</td><td rowspan="1" colspan="1">0.95–1.01</td><td rowspan="1" colspan="1">0.97</td><td rowspan="1" colspan="1">1.9–2.07</td><td rowspan="1" colspan="1">2.01</td><td rowspan="1" colspan="1">0.75–0.79</td><td rowspan="1" colspan="1">0.77</td><td rowspan="1" colspan="1">1.99–2.11</td><td rowspan="1" colspan="1">2.06</td><td rowspan="1" colspan="1">super-elongate</td><td rowspan="1" colspan="1">105–107°</td><td rowspan="1" colspan="1">8</td></tr><tr><td rowspan="1" colspan="1"><italic><tp:taxon-name><tp:taxon-name-part taxon-name-part-type="genus" reg="Salcedia">S.</tp:taxon-name-part> <tp:taxon-name-part taxon-name-part-type="species" reg="schoudtedeni">schoudtedeni</tp:taxon-name-part></tp:taxon-name></italic> Alluaud, 1930</td><td rowspan="1" colspan="1">3.39–3.76</td><td rowspan="1" colspan="1">3.54</td><td rowspan="1" colspan="1">1.35–1.45</td><td rowspan="1" colspan="1">1.37</td><td rowspan="1" colspan="1">2.03–2.38</td><td rowspan="1" colspan="1">2.21</td><td rowspan="1" colspan="1">0.58–0.61</td><td rowspan="1" colspan="1">0.6</td><td rowspan="1" colspan="1">1.58–1.65</td><td rowspan="1" colspan="1">1.62</td><td rowspan="1" colspan="1">subelongate</td><td rowspan="1" colspan="1">108–111°</td><td rowspan="1" colspan="1">10</td></tr><tr><td rowspan="1" colspan="1"><italic><tp:taxon-name><tp:taxon-name-part taxon-name-part-type="genus" reg="Salcedia">S.</tp:taxon-name-part> <tp:taxon-name-part taxon-name-part-type="species" reg="nigeriensis">nigeriensis</tp:taxon-name-part></tp:taxon-name></italic> Alluaud, 1932</td><td rowspan="1" colspan="1">3.27–3.71</td><td rowspan="1" colspan="1">3.55</td><td rowspan="1" colspan="1">1.10–1.30</td><td rowspan="1" colspan="1">1.25</td><td rowspan="1" colspan="1">2.06–2.33</td><td rowspan="1" colspan="1">2.18</td><td rowspan="1" colspan="1">0.63–0.66</td><td rowspan="1" colspan="1">0.65</td><td rowspan="1" colspan="1">1.64–1.93</td><td rowspan="1" colspan="1">1.74</td><td rowspan="1" colspan="1">subelongate</td><td rowspan="1" colspan="1">96–98°</td><td rowspan="1" colspan="1">10</td></tr><tr><td rowspan="1" colspan="1"><italic><tp:taxon-name><tp:taxon-name-part taxon-name-part-type="genus" reg="Salcedia">S.</tp:taxon-name-part> <tp:taxon-name-part taxon-name-part-type="species" reg="baroensis">baroensis</tp:taxon-name-part></tp:taxon-name></italic> sp. nov.</td><td rowspan="1" colspan="1">3.53–3.89</td><td rowspan="1" colspan="1">3.74</td><td rowspan="1" colspan="1">1.25–1.37</td><td rowspan="1" colspan="1">1.32</td><td rowspan="1" colspan="1">1.71–1.76</td><td rowspan="1" colspan="1">1.73</td><td rowspan="1" colspan="1">0.61–0.68</td><td rowspan="1" colspan="1">0.63</td><td rowspan="1" colspan="1">1.71–1.76</td><td rowspan="1" colspan="1">1.73</td><td rowspan="1" colspan="1">subelongate</td><td rowspan="1" colspan="1">~107°</td><td rowspan="1" colspan="1">10</td></tr><tr><td rowspan="1" colspan="1"><italic><tp:taxon-name><tp:taxon-name-part taxon-name-part-type="genus" reg="Salcedia">S.</tp:taxon-name-part> <tp:taxon-name-part taxon-name-part-type="species" reg="utetea">utetea</tp:taxon-name-part></tp:taxon-name></italic> sp. nov.</td><td rowspan="1" colspan="1">3.4–3.58</td><td rowspan="1" colspan="1">3.48</td><td rowspan="1" colspan="1">1.16–1.26</td><td rowspan="1" colspan="1">1.21</td><td rowspan="1" colspan="1">2.08–2.17</td><td rowspan="1" colspan="1">2.11</td><td rowspan="1" colspan="1">0.63–0.66</td><td rowspan="1" colspan="1">0.64</td><td rowspan="1" colspan="1">1.71–1.79</td><td rowspan="1" colspan="1">1.74</td><td rowspan="1" colspan="1">subelongate</td><td rowspan="1" colspan="1">96–99°</td><td rowspan="1" colspan="1">10</td></tr><tr><td rowspan="1" colspan="1"><italic><tp:taxon-name><tp:taxon-name-part taxon-name-part-type="genus" reg="Salcedia">S.</tp:taxon-name-part> <tp:taxon-name-part taxon-name-part-type="species" reg="lukulua">lukulua</tp:taxon-name-part></tp:taxon-name></italic> sp. nov.</td><td rowspan="1" colspan="1">2.8; 2.84</td><td rowspan="1" colspan="1">–</td><td rowspan="1" colspan="1">0.89; 0.96</td><td rowspan="1" colspan="1">–</td><td rowspan="1" colspan="1">1.67; 1.72</td><td rowspan="1" colspan="1">–</td><td rowspan="1" colspan="1">0.73; 0.74</td><td rowspan="1" colspan="1">–</td><td rowspan="1" colspan="1">1.79; 1.88</td><td rowspan="1" colspan="1">–</td><td rowspan="1" colspan="1">elongate</td><td rowspan="1" colspan="1">obtuse, ~137°</td><td rowspan="1" colspan="1">2</td></tr><tr><td rowspan="1" colspan="1"><italic><tp:taxon-name><tp:taxon-name-part taxon-name-part-type="genus" reg="Salcedia">S.</tp:taxon-name-part> <tp:taxon-name-part taxon-name-part-type="species" reg="robusta">robusta</tp:taxon-name-part></tp:taxon-name></italic> sp. nov.</td><td rowspan="1" colspan="1">3.54–4.2</td><td rowspan="1" colspan="1">3.97</td><td rowspan="1" colspan="1">1.2–1.43</td><td rowspan="1" colspan="1">1.33</td><td rowspan="1" colspan="1">2.2–2.59</td><td rowspan="1" colspan="1">2.42</td><td rowspan="1" colspan="1">0.66–0.69</td><td rowspan="1" colspan="1">0.68</td><td rowspan="1" colspan="1">1.76–1.82</td><td rowspan="1" colspan="1">1.79</td><td rowspan="1" colspan="1">subelongate</td><td rowspan="1" colspan="1">115–117°</td><td rowspan="1" colspan="1">10</td></tr><tr><td rowspan="1" colspan="1"><italic><tp:taxon-name><tp:taxon-name-part taxon-name-part-type="genus" reg="Salcedia">S.</tp:taxon-name-part> <tp:taxon-name-part taxon-name-part-type="species" reg="tuberculata">tuberculata</tp:taxon-name-part></tp:taxon-name></italic> sp. nov.</td><td rowspan="1" colspan="1">3.43</td><td rowspan="1" colspan="1">–</td><td rowspan="1" colspan="1">1.03</td><td rowspan="1" colspan="1">–</td><td rowspan="1" colspan="1">1.99</td><td rowspan="1" colspan="1">–</td><td rowspan="1" colspan="1">0.74</td><td rowspan="1" colspan="1">–</td><td rowspan="1" colspan="1">1.94</td><td rowspan="1" colspan="1">–</td><td rowspan="1" colspan="1">oblongo-elongate</td><td rowspan="1" colspan="1">119°</td><td rowspan="1" colspan="1">1</td></tr><tr><td rowspan="1" colspan="1"><italic><tp:taxon-name><tp:taxon-name-part taxon-name-part-type="genus" reg="Salcedia">S.</tp:taxon-name-part> <tp:taxon-name-part taxon-name-part-type="species" reg="putzeysi">putzeysi</tp:taxon-name-part></tp:taxon-name></italic> (Oberthür, 1883)</td><td rowspan="1" colspan="1">3.12–3.88</td><td rowspan="1" colspan="1">3.52</td><td rowspan="1" colspan="1">1.24–1.28</td><td rowspan="1" colspan="1">0.25</td><td rowspan="1" colspan="1">2.11–2.33</td><td rowspan="1" colspan="1">1.17</td><td rowspan="1" colspan="1">0.63–0.65</td><td rowspan="1" colspan="1">0.35</td><td rowspan="1" colspan="1">1.67–1.81</td><td rowspan="1" colspan="1">0.74</td><td rowspan="1" colspan="1">subelongate</td><td rowspan="1" colspan="1">120–123°</td><td rowspan="1" colspan="1">10</td></tr><tr><td rowspan="1" colspan="1"><italic><tp:taxon-name><tp:taxon-name-part taxon-name-part-type="genus" reg="Salcedia">S.</tp:taxon-name-part> <tp:taxon-name-part taxon-name-part-type="species" reg="matsumotoi">matsumotoi</tp:taxon-name-part></tp:taxon-name></italic> sp. nov.</td><td rowspan="1" colspan="1">3.02–3.59</td><td rowspan="1" colspan="1">3.36</td><td rowspan="1" colspan="1">0.94–1.19</td><td rowspan="1" colspan="1">1.1</td><td rowspan="1" colspan="1">1.82–2.24</td><td rowspan="1" colspan="1">2.08</td><td rowspan="1" colspan="1">0.72–0.81</td><td rowspan="1" colspan="1">0.75</td><td rowspan="1" colspan="1">1.84–1.96</td><td rowspan="1" colspan="1">1.9</td><td rowspan="1" colspan="1">elongate</td><td rowspan="1" colspan="1">~122°</td><td rowspan="1" colspan="1">10</td></tr><tr><td rowspan="2" colspan="1">Oriental region</td><td rowspan="1" colspan="1"><italic><tp:taxon-name><tp:taxon-name-part taxon-name-part-type="genus" reg="Salcedia">S.</tp:taxon-name-part> <tp:taxon-name-part taxon-name-part-type="species" reg="miranda">miranda</tp:taxon-name-part></tp:taxon-name></italic> (Andrewes, 1920)</td><td rowspan="1" colspan="1">3.76; 3.96</td><td rowspan="1" colspan="1">–</td><td rowspan="1" colspan="1">1.35; 1.47</td><td rowspan="1" colspan="1">–</td><td rowspan="1" colspan="1">2.24; 2.39</td><td rowspan="1" colspan="1">–</td><td rowspan="1" colspan="1">0.64; 0.65</td><td rowspan="1" colspan="1">–</td><td rowspan="1" colspan="1">1.63; 166</td><td rowspan="1" colspan="1">–</td><td rowspan="1" colspan="1">subelongate</td><td rowspan="1" colspan="1">90°</td><td rowspan="1" colspan="1">2</td></tr><tr><td rowspan="1" colspan="1"><italic><tp:taxon-name><tp:taxon-name-part taxon-name-part-type="genus" reg="Salcedia">S.</tp:taxon-name-part> <tp:taxon-name-part taxon-name-part-type="species" reg="parallela">parallela</tp:taxon-name-part></tp:taxon-name></italic> Baehr, 1998</td><td rowspan="1" colspan="1">3.61</td><td rowspan="1" colspan="1">–</td><td rowspan="1" colspan="1">1.15</td><td rowspan="1" colspan="1">–</td><td rowspan="1" colspan="1">2.21</td><td rowspan="1" colspan="1">–</td><td rowspan="1" colspan="1">0.73</td><td rowspan="1" colspan="1">–</td><td rowspan="1" colspan="1">1.91</td><td rowspan="1" colspan="1">–</td><td rowspan="1" colspan="1">oblongo-elongate</td><td rowspan="1" colspan="1">102°</td><td rowspan="1" colspan="1">1</td></tr></tbody></table></table-wrap></tp:treatment-sec><ref-list><ref id="B18"><mixed-citation xmlns:xlink="http://www.w3.org/1999/xlink" xlink:type="simple"><person-group><name name-style="western"><surname>Britton</surname><given-names>EB</given-names></name></person-group> (<year>1947</year>) <article-title>A new species of <tp:taxon-name><tp:taxon-name-part taxon-name-part-type="genus">Zelma</tp:taxon-name-part></tp:taxon-name> (Col., <tp:taxon-name><tp:taxon-name-part taxon-name-part-type="family">Carabidae</tp:taxon-name-part></tp:taxon-name>) from Africa.</article-title><source>Entomologist’s monthly magazine, May</source><volume>1947</volume>: <fpage>125</fpage>–<lpage>127</lpage>.</mixed-citation></ref></ref-list></tp:taxon-treatment>
