# Supplementary material for: A genus in disguise. Revision of the genus Salcedia Fairmaire, 1899 with descriptions of nine new species (Coleoptera, Carabidae, Scaritinae, Salcediini)
Source: Zookeys. 2020 Jan 9;901:1–81. doi: 10.3897/zookeys.901.39432 (PMC6965333; doi:10.3897/zookeys.901.39432)
Supplement: XML Treatment for Salcedia miranda [file zookeys.901.39432-treatment18.xml]

<!DOCTYPE tp:taxon-treatment
  PUBLIC "-//TaxonX//DTD Taxonomic Treatment Publishing DTD v0 20100105//EN" "tax-treatment-NSO.dtd">
<tp:taxon-treatment xmlns:tp="http://www.plazi.org/taxpub"><tp:treatment-meta><kwd-group><label>Taxon classification</label><kwd><named-content xmlns:xlink="http://www.w3.org/1999/xlink" content-type="kingdom">Animalia</named-content></kwd><kwd><named-content xmlns:xlink="http://www.w3.org/1999/xlink" content-type="order">Coleoptera</named-content></kwd><kwd><named-content xmlns:xlink="http://www.w3.org/1999/xlink" content-type="family">Carabidae</named-content></kwd></kwd-group><mixed-citation publication-type="journal"><person-group><name><surname>Balkenohl</surname><given-names>Michael</given-names></name></person-group><article-title>A genus in disguise. Revision of the genus <italic><tp:taxon-name><tp:taxon-name-part taxon-name-part-type="genus" reg="Salcedia">Salcedia</tp:taxon-name-part></tp:taxon-name></italic> Fairmaire, 1899 with descriptions of nine new species (<tp:taxon-name><tp:taxon-name-part taxon-name-part-type="order">Coleoptera</tp:taxon-name-part></tp:taxon-name>, <tp:taxon-name><tp:taxon-name-part taxon-name-part-type="family">Carabidae</tp:taxon-name-part></tp:taxon-name>, <tp:taxon-name><tp:taxon-name-part taxon-name-part-type="subfamily">Scaritinae</tp:taxon-name-part></tp:taxon-name>, <tp:taxon-name><tp:taxon-name-part taxon-name-part-type="tribe">Salcediini</tp:taxon-name-part></tp:taxon-name>)</article-title><source>Zookeys</source><day>09</day><month>1</month><year>2020</year><volume>901</volume><fpage>1</fpage><lpage>81</lpage><pub-id pub-id-type="doi">10.3897/zookeys.901.39432</pub-id></mixed-citation></tp:treatment-meta><tp:nomenclature><tp:taxon-name><object-id xmlns:xlink="http://www.w3.org/1999/xlink" content-type="arpha" xlink:type="simple">41ECB288-7740-5AA8-BBF0-6E3A05795857</object-id>
            <tp:taxon-name-part taxon-name-part-type="genus" reg="Salcedia">Salcedia</tp:taxon-name-part>
            <tp:taxon-name-part taxon-name-part-type="species" reg="miranda">miranda</tp:taxon-name-part>
          </tp:taxon-name><tp:taxon-authority>(Andrewes, 1920)</tp:taxon-authority><xref ref-type="fig" rid="F9">Figs 24</xref><xref ref-type="fig" rid="F11">, 42</xref><xref ref-type="fig" rid="F12">, 51</xref><xref ref-type="fig" rid="F15">, 67</xref><xref ref-type="fig" rid="F17">, 82</xref><tp:nomenclature-citation-list><tp:nomenclature-citation><tp:taxon-name>
                <tp:taxon-name-part taxon-name-part-type="genus" reg="Zelma">Zelma</tp:taxon-name-part> <tp:taxon-name-part taxon-name-part-type="species" reg="miranda">miranda</tp:taxon-name-part></tp:taxon-name><comment>Andrewes, 1920: 453: <xref ref-type="bibr" rid="B20">Csiki 1927</xref>: 546; <xref ref-type="bibr" rid="B6">Andrewes 1929</xref>: 418; <xref ref-type="bibr" rid="B7">Andrewes 1930</xref>: 358.</comment></tp:nomenclature-citation><tp:nomenclature-citation><tp:taxon-name>
                <tp:taxon-name-part taxon-name-part-type="genus" reg="Salcedia">Salcedia</tp:taxon-name-part> <tp:taxon-name-part taxon-name-part-type="species" reg="miranda">miranda</tp:taxon-name-part></tp:taxon-name><comment>(Andrewes, 1920): <xref ref-type="bibr" rid="B2">Alluaud 1930</xref>: 22; <xref ref-type="bibr" rid="B4">Alluaud 1935</xref>: 19; <xref ref-type="bibr" rid="B8">Andrewes 1936</xref>: 64; <xref ref-type="bibr" rid="B31">Jeannel 1946</xref>: 233.</comment></tp:nomenclature-citation><tp:nomenclature-citation><tp:taxon-name>
                <tp:taxon-name-part taxon-name-part-type="genus" reg="Zelma">Zelma</tp:taxon-name-part> <tp:taxon-name-part taxon-name-part-type="species" reg="miranda">miranda</tp:taxon-name-part></tp:taxon-name><comment>Andrewes, 1920: <xref ref-type="bibr" rid="B18">Britton 1947</xref>: 127.</comment></tp:nomenclature-citation><tp:nomenclature-citation><tp:taxon-name>
                <tp:taxon-name-part taxon-name-part-type="genus" reg="Salcedia">Salcedia</tp:taxon-name-part> <tp:taxon-name-part taxon-name-part-type="species" reg="miranda">miranda</tp:taxon-name-part></tp:taxon-name><comment>(Andrewes, 1920) <xref ref-type="bibr" rid="B38">Reichardt 1975</xref>: 103; <xref ref-type="bibr" rid="B24">Dostal 1993</xref>: 121; <xref ref-type="bibr" rid="B9">Baehr 1998</xref>: 2; <xref ref-type="bibr" rid="B34">Lorenz 2005</xref>: 155.</comment></tp:nomenclature-citation></tp:nomenclature-citation-list></tp:nomenclature><tp:treatment-sec sec-type="type material" id="SECID0EHJCK"><title>Type material.</title><p><bold>Holotype</bold>: ♂, with labels and data: white, printed “Tharrawaddy Burma” / white, handwritten and printed “Zelma miranda Type Andr. H.E.Andrewes det.” / red, black printed “Type” / white, black printed “figured specimen”, backside black handwritten “F.B.I.” / white, printed “H.E.Andrewes Coll. B.M.1945-97.” (BMNH).</p></tp:treatment-sec><tp:treatment-sec sec-type="material" id="SECID0EPJCK"><title>Additional material.</title><p>1 ♀, with labels and data: beige, printed, black framed “Palon (Pegu) L.Fea VIII.IX.87” / “Mus. Civ. Genova” / white, printed “H. E. Andrewes Coll. B. M. 1945-97.” (BMNH); 1 ♀, with labels and data: beige, printed, black framed “Palon (Pegu) L. Fea VIII.IX.87” / “MUSEUM PARIS COLL. A. GROUVELLE 1917” / white, handwritten “Versim.: Salcedia miranda Andr.” / beige, handwritten “nettoyage necessaire pour determ. precise. Alluaud 1934” (<named-content xmlns:xlink="http://www.w3.org/1999/xlink" content-type="dwc:institutional_code" xlink:type="simple">MNHN</named-content>).</p></tp:treatment-sec><tp:treatment-sec sec-type="remarks" id="SECID0E4JCK"><title>Remark.</title><p>In the holotype there is an additional mounting card on the pin where the following parts are glued: one front and one hind leg, complete mentum with right paragena and pair of labial palpi, right glossa with right maxillary palpus. An additional drop of glue indicates there might have been another piece of the body which is obviously lost. The following parts are missing from the specimen: left front leg with tibia onwards, left intermediate tarsomeres, right mandible.</p></tp:treatment-sec><tp:treatment-sec sec-type="diagnosis" id="SECID0ECKCK"><title>Diagnosis.</title><p>A large sized species, with sub-elongate outline of the elytra with maximum width at middle and the pronotum with three additional carinae of which the inner lateral carina is distinctly shortened. The pseudohumerus is rectangular and with a non-projecting tooth. The antennomeres are oblong-elongate. Distinguished most clearly from the similar species <italic><tp:taxon-name><tp:taxon-name-part taxon-name-part-type="genus" reg="Salcedia">S.</tp:taxon-name-part> <tp:taxon-name-part taxon-name-part-type="species" reg="parallela">parallela</tp:taxon-name-part></tp:taxon-name></italic> by the pronotum with the lateral margin convex and with seven to nine distinct tubercles. Moreover, in <italic><tp:taxon-name><tp:taxon-name-part taxon-name-part-type="genus" reg="Salcedia">S.</tp:taxon-name-part> <tp:taxon-name-part taxon-name-part-type="species" reg="miranda">miranda</tp:taxon-name-part></tp:taxon-name></italic> the intervals five and six of the elytron each have two rows of pits.</p><fig id="F17" position="float" orientation="portrait"><object-id xmlns:xlink="http://www.w3.org/1999/xlink" content-type="doi" xlink:type="simple">10.3897/zookeys.901.39432.figures77-83</object-id><object-id xmlns:xlink="http://www.w3.org/1999/xlink" content-type="arpha" xlink:type="simple">2D2AF2AD-700E-5733-A4CB-32E4633FCF07</object-id><label>Figures 77–83.</label><caption><p><italic><tp:taxon-name><tp:taxon-name-part taxon-name-part-type="genus" reg="Salcedia">Salcedia</tp:taxon-name-part></tp:taxon-name></italic> species, female coxostyli (gonopod IX) and laterotergite IX (epipleutite IX). n. <bold>77</bold><italic><tp:taxon-name><tp:taxon-name-part taxon-name-part-type="genus" reg="Salcedia">S.</tp:taxon-name-part> <tp:taxon-name-part taxon-name-part-type="species" reg="procera">procera</tp:taxon-name-part></tp:taxon-name></italic> sp. nov. <bold>78</bold><italic><tp:taxon-name><tp:taxon-name-part taxon-name-part-type="genus" reg="Salcedia">S.</tp:taxon-name-part> <tp:taxon-name-part taxon-name-part-type="species" reg="baroensis">baroensis</tp:taxon-name-part></tp:taxon-name></italic> sp. nov. <bold>79</bold><italic><tp:taxon-name><tp:taxon-name-part taxon-name-part-type="genus" reg="Salcedia">S.</tp:taxon-name-part> <tp:taxon-name-part taxon-name-part-type="species" reg="utetea">utetea</tp:taxon-name-part></tp:taxon-name></italic> sp. nov. <bold>80</bold><italic><tp:taxon-name><tp:taxon-name-part taxon-name-part-type="genus" reg="Salcedia">S.</tp:taxon-name-part> <tp:taxon-name-part taxon-name-part-type="species" reg="lukulua">lukulua</tp:taxon-name-part></tp:taxon-name></italic> sp. nov. <bold>81</bold><italic><tp:taxon-name><tp:taxon-name-part taxon-name-part-type="genus" reg="Salcedia">S.</tp:taxon-name-part> <tp:taxon-name-part taxon-name-part-type="species" reg="robusta">robusta</tp:taxon-name-part></tp:taxon-name></italic> sp. nov. <bold>82</bold><italic><tp:taxon-name><tp:taxon-name-part taxon-name-part-type="genus" reg="Salcedia">S.</tp:taxon-name-part> <tp:taxon-name-part taxon-name-part-type="species" reg="miranda">miranda</tp:taxon-name-part></tp:taxon-name></italic> (Andrewes) <bold>83</bold><italic><tp:taxon-name><tp:taxon-name-part taxon-name-part-type="genus" reg="Salcedia">S.</tp:taxon-name-part> <tp:taxon-name-part taxon-name-part-type="species" reg="parallela">parallela</tp:taxon-name-part></tp:taxon-name></italic> Baehr.</p></caption><graphic xmlns:xlink="http://www.w3.org/1999/xlink" xlink:href="zookeys-901-001-g017.jpg" position="float" orientation="portrait" xlink:type="simple" id="oo_370618.jpg"><uri content-type="original_file" xlink:type="simple">https://binary.pensoft.net/fig/370618</uri></graphic></fig></tp:treatment-sec><tp:treatment-sec sec-type="redescription" id="SECID0ENOCK"><title>Redescription.</title><p>Measurements in Table <xref ref-type="table" rid="T1">1</xref>.</p><p><bold><italic>Colour and surface:</italic></bold> Piceous, shiny; top of supraorbital and supra-antennal plates, carinae on head, pronotum and elytra as well as margin of pronotum and elytra densely covered with beige-grey pili; legs fuscous, mandibles and first segments of antennae piceous, antennae brightened apically, palpi leoninous.</p><p><bold><italic>Head:</italic></bold> Four-fifths of the pronotum width. Outline semi-circular. Clypeus wide, slightly convex anteriorly, fused with clypeal wings, separated from supra-antennal plates by distinct notches and deep pit at each side, with raised semi-circular-shaped field at middle, separated from frons by deep transverse furrow. Frons with two raised paramedian carinae, carinae not joining anteriorly, with two small glossy teeth bilaterally to median carinae, with two shorter diverging carinae paralaterally at base; frons separated from supraorbital plates by deep broad furrows; with conspicuously broad pit at front-eye level; supra-antennal and supraorbital plates margined, margin raised, carina-like, supra-antennal plates vaulted. Base with angled emargination at middle (angle 100°), laterally right-angled (angle 90°). Eyes large, convex, genae higher as eyes, convex, both of them clearly visible from above, in lateral view shaped like a broad strip. Antenna with segments five to ten oblong-elongate (<abbrev xmlns:xlink="http://www.w3.org/1999/xlink" xlink:title="ratio length divided by width" id="ABBRID0EFPCK" xlink:type="simple">L/W</abbrev> 1.44), densely pubescent, segments two to four scarcely pubescent, scapus with longitudinal reticulation. Labrum slightly convex anteriorly. Mandible moderately short, wide, slightly arcuate at apex. Mentum small, with slight rounded tooth at middle, epilobes wide, projecting, acutely angled anteriorly, margined apically, surface uneven, with irregular reticulation.</p><p><bold><italic>Pronotum</italic></bold> (Fig. <xref ref-type="fig" rid="F11">42</xref>): Outline rectangular, transverse, a third wider than long. Lateral margin slightly convex, maximum width behind middle. Lateral margin crenulated, with nine to eleven small tubercles, with notch at each posterior angle. Base straight laterally, with obtuse keel at middle pointing posteriorly. Disc moderately convex in lateral view, with two raised paramedian carinae parallel to median line and diverging posteriorly, with median line narrow, long, and ending in pits anteriorly and posteriorly, with four additional shorter carinae bilaterally, the paralateral one joining with the paramedian carinae at base and forming tooth-like tubercle pointing posteriorly, extended anteriorly as less raised paralateral carina. With inner lateral carina short, not connected to long outer lateral carina. All carinae sub-crenulate. Lateral margin broadly wing-like bent up, with six large and deep transverse pits existing of partly connected circular pits, the frontal one partly situated directly at the frontal margin and separated from the second one by a striking ridge.</p><p><bold><italic>Elytron</italic></bold> (Fig. <xref ref-type="fig" rid="F12">51</xref>): Flattened in anterior half (lateral view), moderately convex in frontal view. Sub-elongate, margin slightly convex in anterior half up to pseudohumerus, moderately convex to apex, maximum width at middle, sub-tuberculate. Pseudohumerus rectangular, with tooth not projecting. Apex rounded, with small but acute tooth at suture. Disc with interneur six sub-tuberculate, interneur one with indistinct trace of carina at base, interneur three with indistinct carina in anterior two thirds, interneur two running towards apex as convex line, conspicuously raised, not reaching apex; interneur four running in parallel to interneur two, not reaching base, shortened at apex. Interneur five and six with two rows of serial pits. Interneur five nearly not visible due to transversally connected pits.</p><p><bold><italic>Hind wings:</italic></bold> Fully developed.</p><p><bold><italic>Lower surface:</italic></bold> Antennal channel of pronotum with surface isodiametrically reticulated. Pseudoepipleura densely covered with beige-grey pili, with two rows of transversally connected pits, lateral margin of elytron smooth. Metepisternum elongate, with broad longitudinal groove. Metasternum, abdominal sternites one to five with numerous irregularly situated larger and smaller pits, sternites four to six sulcate, with band of small punctures at middle. Sternum six hollowed out concavely, with small blunt longitudinal carina at middle.</p><p><bold><italic>Legs:</italic></bold> Profemora with dorsal surface nearly smooth. Protibia with moderately long and curved terminal spine, laterally bidentate and with two strong setae towards base, dorsally and ventrally with two carinae. First tarsomere distinctly elongated, nearly as long as tarsomeres two to five together.</p><p><bold><italic>External sexual dimorphism:</italic></bold> Not observed.</p><p><bold><italic>Male genitalia</italic></bold> (Fig. <xref ref-type="fig" rid="F15">67</xref>): Median lobe small, in dorsal view cracked in basal third and at middle, thickened and gently arcuate in apical half, in lateral view nearly straight, thickened in apical third, with nearly no pili, apex spatulate, in cross section with bilaterally flattened at apex. Oroficium half as long as median lobe. Endophallus with group of indistinct microtrichia, with cluster of few short small spines towards apex. Dorsal paramere slender, bisinuate apically, with hyaline apex, with apophyses distinctly asymmetric, ventral one indistinct, both parameres distorted.</p><p><bold><italic>Female genitalia</italic></bold> (Fig. <xref ref-type="fig" rid="F17">82</xref>): Coxostylus slender, somewhat broadened in basal half, nearly straight in apical third, directly at apex with indistinct hook, at end of basal third with one large and eight slender nematiform setae laterally.</p><p><bold><italic>Variation:</italic></bold> At the lateral margin of the pronotum the number of tubercles varies inter- and intra-individually from nine to eleven. In the holotype the basal margin of the head is more distinctly emarginated.</p></tp:treatment-sec><tp:treatment-sec sec-type="distribution" id="SECID0EYRCK"><title>Distribution</title><p>(Fig. <xref ref-type="fig" rid="F18">84</xref>). Known from the type locality in Tharrawaddy, Burma (today Myanmar), and from Palon in Pegu (Myanmar). According to <xref ref-type="bibr" rid="B6">Andrewes (1929)</xref> another, fragmentary, specimen (“Ind. Mus.”) was collected at light in the Eden Gardens in Calcutta, Bengal, India. This specimen could not be located.</p></tp:treatment-sec><tp:treatment-sec><!--Section generated to contain objects referenced in tp:taxon-treatment.--><fig id="F9" position="float" orientation="portrait"><object-id xmlns:xlink="http://www.w3.org/1999/xlink" content-type="doi" xlink:type="simple">10.3897/zookeys.901.39432.figures20-25</object-id><object-id xmlns:xlink="http://www.w3.org/1999/xlink" content-type="arpha" xlink:type="simple">6E8F4E2E-EF0C-5FE0-AD61-D7D4544E3ED5</object-id><label>Figures 20–25.</label><caption><p><italic><tp:taxon-name><tp:taxon-name-part taxon-name-part-type="genus" reg="Salcedia">Salcedia</tp:taxon-name-part></tp:taxon-name></italic> species, habitus, dorsal view, holotype <bold>20</bold><italic><tp:taxon-name><tp:taxon-name-part taxon-name-part-type="genus" reg="Salcedia">S.</tp:taxon-name-part> <tp:taxon-name-part taxon-name-part-type="species" reg="utetea">utetea</tp:taxon-name-part></tp:taxon-name></italic> sp. nov. <bold>21</bold><italic><tp:taxon-name><tp:taxon-name-part taxon-name-part-type="genus" reg="Salcedia">S.</tp:taxon-name-part> <tp:taxon-name-part taxon-name-part-type="species" reg="lukulua">lukulua</tp:taxon-name-part></tp:taxon-name></italic> sp. nov. <bold>22</bold><italic><tp:taxon-name><tp:taxon-name-part taxon-name-part-type="genus" reg="Salcedia">S.</tp:taxon-name-part> <tp:taxon-name-part taxon-name-part-type="species" reg="robusta">robusta</tp:taxon-name-part></tp:taxon-name></italic> sp. nov. <bold>23</bold><italic><tp:taxon-name><tp:taxon-name-part taxon-name-part-type="genus" reg="Salcedia">S.</tp:taxon-name-part> <tp:taxon-name-part taxon-name-part-type="species" reg="tuberculata">tuberculata</tp:taxon-name-part></tp:taxon-name></italic> sp. nov. <bold>24</bold><italic><tp:taxon-name><tp:taxon-name-part taxon-name-part-type="genus" reg="Salcedia">S.</tp:taxon-name-part> <tp:taxon-name-part taxon-name-part-type="species" reg="miranda">miranda</tp:taxon-name-part></tp:taxon-name></italic> (Andrewes) <bold>25</bold><italic><tp:taxon-name><tp:taxon-name-part taxon-name-part-type="genus" reg="Salcedia">S.</tp:taxon-name-part> <tp:taxon-name-part taxon-name-part-type="species" reg="parallela">parallela</tp:taxon-name-part></tp:taxon-name></italic> Baehr.</p></caption><graphic xmlns:xlink="http://www.w3.org/1999/xlink" xlink:href="zookeys-901-001-g009.jpg" position="float" orientation="portrait" xlink:type="simple" id="oo_370610.jpg"><uri content-type="original_file" xlink:type="simple">https://binary.pensoft.net/fig/370610</uri></graphic></fig><fig id="F11" position="float" orientation="portrait"><object-id xmlns:xlink="http://www.w3.org/1999/xlink" content-type="doi" xlink:type="simple">10.3897/zookeys.901.39432.figures36-43</object-id><object-id xmlns:xlink="http://www.w3.org/1999/xlink" content-type="arpha" xlink:type="simple">30455D55-ED44-5AE9-98B2-4BD799D10783</object-id><label>Figures 36–43.</label><caption><p><italic><tp:taxon-name><tp:taxon-name-part taxon-name-part-type="genus" reg="Salcedia">Salcedia</tp:taxon-name-part></tp:taxon-name></italic> species, pronotum, dorsal view <bold>36</bold><italic><tp:taxon-name><tp:taxon-name-part taxon-name-part-type="genus" reg="Salcedia">S.</tp:taxon-name-part> <tp:taxon-name-part taxon-name-part-type="species" reg="procera">procera</tp:taxon-name-part></tp:taxon-name></italic> sp. nov. <bold>37</bold><italic><tp:taxon-name><tp:taxon-name-part taxon-name-part-type="genus" reg="Salcedia">S.</tp:taxon-name-part> <tp:taxon-name-part taxon-name-part-type="species" reg="baroensis">baroensis</tp:taxon-name-part></tp:taxon-name></italic> sp. nov. <bold>38</bold><italic><tp:taxon-name><tp:taxon-name-part taxon-name-part-type="genus" reg="Salcedia">S.</tp:taxon-name-part> <tp:taxon-name-part taxon-name-part-type="species" reg="utetea">utetea</tp:taxon-name-part></tp:taxon-name></italic> sp. nov. <bold>39</bold><italic><tp:taxon-name><tp:taxon-name-part taxon-name-part-type="genus" reg="Salcedia">S.</tp:taxon-name-part> <tp:taxon-name-part taxon-name-part-type="species" reg="lukulua">lukulua</tp:taxon-name-part></tp:taxon-name></italic> sp. nov. <bold>40</bold><italic><tp:taxon-name><tp:taxon-name-part taxon-name-part-type="genus" reg="Salcedia">S.</tp:taxon-name-part> <tp:taxon-name-part taxon-name-part-type="species" reg="robusta">robusta</tp:taxon-name-part></tp:taxon-name></italic> sp. nov. <bold>41</bold><italic><tp:taxon-name><tp:taxon-name-part taxon-name-part-type="genus" reg="Salcedia">S.</tp:taxon-name-part> <tp:taxon-name-part taxon-name-part-type="species" reg="tuberculata">tuberculata</tp:taxon-name-part></tp:taxon-name></italic> sp. nov. <bold>42</bold><italic><tp:taxon-name><tp:taxon-name-part taxon-name-part-type="genus" reg="Salcedia">S.</tp:taxon-name-part> <tp:taxon-name-part taxon-name-part-type="species" reg="miranda">miranda</tp:taxon-name-part></tp:taxon-name></italic> (Andrewes) <bold>43</bold><italic><tp:taxon-name><tp:taxon-name-part taxon-name-part-type="genus" reg="Salcedia">S.</tp:taxon-name-part> <tp:taxon-name-part taxon-name-part-type="species" reg="parallela">parallela</tp:taxon-name-part></tp:taxon-name></italic> Baehr.</p></caption><graphic xmlns:xlink="http://www.w3.org/1999/xlink" xlink:href="zookeys-901-001-g011.jpg" position="float" orientation="portrait" xlink:type="simple" id="oo_370612.jpg"><uri content-type="original_file" xlink:type="simple">https://binary.pensoft.net/fig/370612</uri></graphic></fig><fig id="F12" position="float" orientation="portrait"><object-id xmlns:xlink="http://www.w3.org/1999/xlink" content-type="doi" xlink:type="simple">10.3897/zookeys.901.39432.figures44-51</object-id><object-id xmlns:xlink="http://www.w3.org/1999/xlink" content-type="arpha" xlink:type="simple">C98BAE1E-E9B4-5B99-8972-84CA7E298F18</object-id><label>Figures 44–51.</label><caption><p><italic><tp:taxon-name><tp:taxon-name-part taxon-name-part-type="genus" reg="Salcedia">Salcedia</tp:taxon-name-part></tp:taxon-name></italic> species, left elytron, basal half, dorsal view <bold>44</bold><italic><tp:taxon-name><tp:taxon-name-part taxon-name-part-type="genus" reg="Salcedia">S.</tp:taxon-name-part> <tp:taxon-name-part taxon-name-part-type="species" reg="perrieri">perrieri</tp:taxon-name-part></tp:taxon-name></italic> Fairmaire <bold>45</bold><italic><tp:taxon-name><tp:taxon-name-part taxon-name-part-type="genus" reg="Salcedia">S.</tp:taxon-name-part> <tp:taxon-name-part taxon-name-part-type="species" reg="unifoveata">unifoveata</tp:taxon-name-part></tp:taxon-name></italic> sp. nov. <bold>46</bold><italic><tp:taxon-name><tp:taxon-name-part taxon-name-part-type="genus" reg="Salcedia">S.</tp:taxon-name-part> <tp:taxon-name-part taxon-name-part-type="species" reg="elongata">elongata</tp:taxon-name-part></tp:taxon-name></italic> Alluaud <bold>47</bold><italic><tp:taxon-name><tp:taxon-name-part taxon-name-part-type="genus" reg="Salcedia">S.</tp:taxon-name-part> <tp:taxon-name-part taxon-name-part-type="species" reg="africana">africana</tp:taxon-name-part></tp:taxon-name></italic> (Britton) <bold>48</bold><italic><tp:taxon-name><tp:taxon-name-part taxon-name-part-type="genus" reg="Salcedia">S.</tp:taxon-name-part> <tp:taxon-name-part taxon-name-part-type="species" reg="schoutedeni">schoutedeni</tp:taxon-name-part></tp:taxon-name></italic> Alluaud <bold>49</bold><italic><tp:taxon-name><tp:taxon-name-part taxon-name-part-type="genus" reg="Salcedia">S.</tp:taxon-name-part> <tp:taxon-name-part taxon-name-part-type="species" reg="nigeriensis">nigeriensis</tp:taxon-name-part></tp:taxon-name></italic> Alluaud <bold>50</bold><italic><tp:taxon-name><tp:taxon-name-part taxon-name-part-type="genus" reg="Salcedia">S.</tp:taxon-name-part> <tp:taxon-name-part taxon-name-part-type="species" reg="baroensis">baroensis</tp:taxon-name-part></tp:taxon-name></italic> sp. nov. <bold>51</bold><italic><tp:taxon-name><tp:taxon-name-part taxon-name-part-type="genus" reg="Salcedia">S.</tp:taxon-name-part> <tp:taxon-name-part taxon-name-part-type="species" reg="miranda">miranda</tp:taxon-name-part></tp:taxon-name></italic> (Andrewes).</p></caption><graphic xmlns:xlink="http://www.w3.org/1999/xlink" xlink:href="zookeys-901-001-g012.jpg" position="float" orientation="portrait" xlink:type="simple" id="oo_370613.jpg"><uri content-type="original_file" xlink:type="simple">https://binary.pensoft.net/fig/370613</uri></graphic></fig><fig id="F15" position="float" orientation="portrait"><object-id xmlns:xlink="http://www.w3.org/1999/xlink" content-type="doi" xlink:type="simple">10.3897/zookeys.901.39432.figures64-67</object-id><object-id xmlns:xlink="http://www.w3.org/1999/xlink" content-type="arpha" xlink:type="simple">980D4E74-666E-5402-985B-CB398C85633B</object-id><label>Figures 64–67.</label><caption><p><italic><tp:taxon-name><tp:taxon-name-part taxon-name-part-type="genus" reg="Salcedia">Salcedia</tp:taxon-name-part></tp:taxon-name></italic> species, male genitalia, dorsal view of aedeagus (<bold>a</bold>) and parameres (<bold>b, c</bold>), lateral view (<bold>d</bold>). Small sketches in black symbolising the apex in cross section <bold>64</bold><italic><tp:taxon-name><tp:taxon-name-part taxon-name-part-type="genus" reg="Salcedia">S.</tp:taxon-name-part> <tp:taxon-name-part taxon-name-part-type="species" reg="utetea">utetea</tp:taxon-name-part></tp:taxon-name></italic> sp. nov. <bold>65</bold><italic><tp:taxon-name><tp:taxon-name-part taxon-name-part-type="genus" reg="Salcedia">S.</tp:taxon-name-part> <tp:taxon-name-part taxon-name-part-type="species" reg="robusta">robusta</tp:taxon-name-part></tp:taxon-name></italic> sp. nov. <bold>66</bold><italic><tp:taxon-name><tp:taxon-name-part taxon-name-part-type="genus" reg="Salcedia">S.</tp:taxon-name-part> <tp:taxon-name-part taxon-name-part-type="species" reg="tuberculata">tuberculata</tp:taxon-name-part></tp:taxon-name></italic> sp. nov. <bold>67</bold><italic><tp:taxon-name><tp:taxon-name-part taxon-name-part-type="genus" reg="Salcedia">S.</tp:taxon-name-part> <tp:taxon-name-part taxon-name-part-type="species" reg="miranda">miranda</tp:taxon-name-part></tp:taxon-name></italic> (Andrewes).</p></caption><graphic xmlns:xlink="http://www.w3.org/1999/xlink" xlink:href="zookeys-901-001-g015.jpg" position="float" orientation="portrait" xlink:type="simple" id="oo_370616.jpg"><uri content-type="original_file" xlink:type="simple">https://binary.pensoft.net/fig/370616</uri></graphic></fig><table-wrap id="T1" position="float" orientation="portrait"><label>Table 1.</label><caption><p>Measurements and ratios of <italic><tp:taxon-name><tp:taxon-name-part taxon-name-part-type="genus" reg="Salcedia">Salcedia</tp:taxon-name-part></tp:taxon-name></italic> species. <italic>N</italic> = number of specimens measured; x̄ = arithmetic mean; “term used” refers to the shape of the elytra.</p></caption><table id="TID0ETACI" rules="all"><tbody><tr><td rowspan="2" colspan="1">
                  <bold>Region</bold>
                </td><td rowspan="2" colspan="1">
                  <bold>Species</bold>
                </td><td rowspan="1" colspan="2"><bold>Body length [mm</bold>]</td><td rowspan="1" colspan="2"><bold>Width [mm</bold>]</td><td rowspan="1" colspan="2"><bold>Length of elytron [mm</bold>]</td><td rowspan="1" colspan="2">
                  <bold>Ratio length/width of pronotum</bold>
                </td><td rowspan="1" colspan="3">
                  <bold>Ratio length/width of elytra</bold>
                </td><td rowspan="2" colspan="1">
                  <bold>Posterior lateral angle of head</bold>
                </td><td rowspan="2" colspan="1">
                  <bold>N</bold>
                </td></tr><tr><td rowspan="1" colspan="1">
                  <bold>Range</bold>
                </td><td rowspan="1" colspan="1"><bold>x</bold>¯</td><td rowspan="1" colspan="1">
                  <bold>Range</bold>
                </td><td rowspan="1" colspan="1"><bold>x</bold>¯</td><td rowspan="1" colspan="1">
                  <bold>Range</bold>
                </td><td rowspan="1" colspan="1"><bold>x</bold>¯</td><td rowspan="1" colspan="1">
                  <bold>Range</bold>
                </td><td rowspan="1" colspan="1"><bold>x</bold>¯</td><td rowspan="1" colspan="1">
                  <bold>Range</bold>
                </td><td rowspan="1" colspan="1"><bold>x</bold>¯</td><td rowspan="1" colspan="1">
                  <bold>Term used</bold>
                </td></tr><tr><td rowspan="3" colspan="1">Madagascar</td><td rowspan="1" colspan="1"><italic><tp:taxon-name><tp:taxon-name-part taxon-name-part-type="genus" reg="Salcedia">S.</tp:taxon-name-part> <tp:taxon-name-part taxon-name-part-type="species" reg="perrieri">perrieri</tp:taxon-name-part></tp:taxon-name></italic> Fairmaire, 1899</td><td rowspan="1" colspan="1">3.22–3.59</td><td rowspan="1" colspan="1">3.47</td><td rowspan="1" colspan="1">1.1–1.22</td><td rowspan="1" colspan="1">1.18</td><td rowspan="1" colspan="1">1.95–2.19</td><td rowspan="1" colspan="1">2.09</td><td rowspan="1" colspan="1">0.65–0.71</td><td rowspan="1" colspan="1">0.69</td><td rowspan="1" colspan="1">1.71–1.82</td><td rowspan="1" colspan="1">1.78</td><td rowspan="1" colspan="1">subelongate</td><td rowspan="1" colspan="1">obtuse, ~125°</td><td rowspan="1" colspan="1">10</td></tr><tr><td rowspan="1" colspan="1"><italic><tp:taxon-name><tp:taxon-name-part taxon-name-part-type="genus" reg="Salcedia">S.</tp:taxon-name-part> <tp:taxon-name-part taxon-name-part-type="species" reg="unifoveata">unifoveata</tp:taxon-name-part></tp:taxon-name></italic> sp. nov.</td><td rowspan="1" colspan="1">2.6–3.11</td><td rowspan="1" colspan="1">2.85</td><td rowspan="1" colspan="1">0.91–1.13</td><td rowspan="1" colspan="1">1.03</td><td rowspan="1" colspan="1">1.48–1.81</td><td rowspan="1" colspan="1">1.65</td><td rowspan="1" colspan="1">0.74–0.75</td><td rowspan="1" colspan="1">0.75</td><td rowspan="1" colspan="1">1.54–1.63</td><td rowspan="1" colspan="1">1.59</td><td rowspan="1" colspan="1">long-ovoid</td><td rowspan="1" colspan="1">obtuse, ~118°</td><td rowspan="1" colspan="1">6</td></tr><tr><td rowspan="1" colspan="1"><italic><tp:taxon-name><tp:taxon-name-part taxon-name-part-type="genus" reg="Salcedia">S.</tp:taxon-name-part> <tp:taxon-name-part taxon-name-part-type="species" reg="faillei">faillei</tp:taxon-name-part></tp:taxon-name></italic> sp. nov.</td><td rowspan="1" colspan="1">3.06</td><td rowspan="1" colspan="1">–</td><td rowspan="1" colspan="1">0.98</td><td rowspan="1" colspan="1">–</td><td rowspan="1" colspan="1">1.83</td><td rowspan="1" colspan="1">–</td><td rowspan="1" colspan="1">0.73</td><td rowspan="1" colspan="1">–</td><td rowspan="1" colspan="1">1.89</td><td rowspan="1" colspan="1">–</td><td rowspan="1" colspan="1">elongate</td><td rowspan="1" colspan="1">128°</td><td rowspan="1" colspan="1">1</td></tr><tr><td rowspan="13" colspan="1">Continental Africa</td><td rowspan="1" colspan="1"><italic><tp:taxon-name><tp:taxon-name-part taxon-name-part-type="genus" reg="Salcedia">S.</tp:taxon-name-part> <tp:taxon-name-part taxon-name-part-type="species" reg="coquilhati">coquilhati</tp:taxon-name-part></tp:taxon-name></italic> Alluaud, 1932</td><td rowspan="1" colspan="1">2.37–2.76</td><td rowspan="1" colspan="1">2.52</td><td rowspan="1" colspan="1">0.95–1.13</td><td rowspan="1" colspan="1">1.03</td><td rowspan="1" colspan="1">1.41–1.75</td><td rowspan="1" colspan="1">1.56</td><td rowspan="1" colspan="1">0.55–0.59</td><td rowspan="1" colspan="1">0.57</td><td rowspan="1" colspan="1">1.48–1.55</td><td rowspan="1" colspan="1">1.51</td><td rowspan="1" colspan="1">long-ovoid</td><td rowspan="1" colspan="1">reg. convex</td><td rowspan="1" colspan="1">10</td></tr><tr><td rowspan="1" colspan="1"><italic><tp:taxon-name><tp:taxon-name-part taxon-name-part-type="genus" reg="Salcedia">S.</tp:taxon-name-part> <tp:taxon-name-part taxon-name-part-type="species" reg="elongata">elongata</tp:taxon-name-part></tp:taxon-name></italic> Alluaud, 1932</td><td rowspan="1" colspan="1">3.3–3.65</td><td rowspan="1" colspan="1">3.49</td><td rowspan="1" colspan="1">1.04–1.17</td><td rowspan="1" colspan="1">1.13</td><td rowspan="1" colspan="1">2.07–2.27</td><td rowspan="1" colspan="1">2.17</td><td rowspan="1" colspan="1">0.67–0.76</td><td rowspan="1" colspan="1">0.72</td><td rowspan="1" colspan="1">1.83–2.03</td><td rowspan="1" colspan="1">1.92</td><td rowspan="1" colspan="1">oblongo-elongate</td><td rowspan="1" colspan="1">135–136°</td><td rowspan="1" colspan="1">10</td></tr><tr><td rowspan="1" colspan="1"><italic><tp:taxon-name><tp:taxon-name-part taxon-name-part-type="genus" reg="Salcedia">S.</tp:taxon-name-part> <tp:taxon-name-part taxon-name-part-type="species" reg="africana">africana</tp:taxon-name-part></tp:taxon-name></italic> (Britton, 1947)</td><td rowspan="1" colspan="1">3.32–3.97</td><td rowspan="1" colspan="1">3.63</td><td rowspan="1" colspan="1">1.0–1.2</td><td rowspan="1" colspan="1">1.1</td><td rowspan="1" colspan="1">2.01–2.28</td><td rowspan="1" colspan="1">2.16</td><td rowspan="1" colspan="1">0.67–0.76</td><td rowspan="1" colspan="1">0.72</td><td rowspan="1" colspan="1">1.87–2.04</td><td rowspan="1" colspan="1">1.97</td><td rowspan="1" colspan="1">oblongo-elongate</td><td rowspan="1" colspan="1">118–119°</td><td rowspan="1" colspan="1">10</td></tr><tr><td rowspan="1" colspan="1"><italic><tp:taxon-name><tp:taxon-name-part taxon-name-part-type="genus" reg="Salcedia">S.</tp:taxon-name-part> <tp:taxon-name-part taxon-name-part-type="species" reg="procera">procera</tp:taxon-name-part></tp:taxon-name></italic> sp. nov.</td><td rowspan="1" colspan="1">3.09–3.41</td><td rowspan="1" colspan="1">3.32</td><td rowspan="1" colspan="1">0.95–1.01</td><td rowspan="1" colspan="1">0.97</td><td rowspan="1" colspan="1">1.9–2.07</td><td rowspan="1" colspan="1">2.01</td><td rowspan="1" colspan="1">0.75–0.79</td><td rowspan="1" colspan="1">0.77</td><td rowspan="1" colspan="1">1.99–2.11</td><td rowspan="1" colspan="1">2.06</td><td rowspan="1" colspan="1">super-elongate</td><td rowspan="1" colspan="1">105–107°</td><td rowspan="1" colspan="1">8</td></tr><tr><td rowspan="1" colspan="1"><italic><tp:taxon-name><tp:taxon-name-part taxon-name-part-type="genus" reg="Salcedia">S.</tp:taxon-name-part> <tp:taxon-name-part taxon-name-part-type="species" reg="schoudtedeni">schoudtedeni</tp:taxon-name-part></tp:taxon-name></italic> Alluaud, 1930</td><td rowspan="1" colspan="1">3.39–3.76</td><td rowspan="1" colspan="1">3.54</td><td rowspan="1" colspan="1">1.35–1.45</td><td rowspan="1" colspan="1">1.37</td><td rowspan="1" colspan="1">2.03–2.38</td><td rowspan="1" colspan="1">2.21</td><td rowspan="1" colspan="1">0.58–0.61</td><td rowspan="1" colspan="1">0.6</td><td rowspan="1" colspan="1">1.58–1.65</td><td rowspan="1" colspan="1">1.62</td><td rowspan="1" colspan="1">subelongate</td><td rowspan="1" colspan="1">108–111°</td><td rowspan="1" colspan="1">10</td></tr><tr><td rowspan="1" colspan="1"><italic><tp:taxon-name><tp:taxon-name-part taxon-name-part-type="genus" reg="Salcedia">S.</tp:taxon-name-part> <tp:taxon-name-part taxon-name-part-type="species" reg="nigeriensis">nigeriensis</tp:taxon-name-part></tp:taxon-name></italic> Alluaud, 1932</td><td rowspan="1" colspan="1">3.27–3.71</td><td rowspan="1" colspan="1">3.55</td><td rowspan="1" colspan="1">1.10–1.30</td><td rowspan="1" colspan="1">1.25</td><td rowspan="1" colspan="1">2.06–2.33</td><td rowspan="1" colspan="1">2.18</td><td rowspan="1" colspan="1">0.63–0.66</td><td rowspan="1" colspan="1">0.65</td><td rowspan="1" colspan="1">1.64–1.93</td><td rowspan="1" colspan="1">1.74</td><td rowspan="1" colspan="1">subelongate</td><td rowspan="1" colspan="1">96–98°</td><td rowspan="1" colspan="1">10</td></tr><tr><td rowspan="1" colspan="1"><italic><tp:taxon-name><tp:taxon-name-part taxon-name-part-type="genus" reg="Salcedia">S.</tp:taxon-name-part> <tp:taxon-name-part taxon-name-part-type="species" reg="baroensis">baroensis</tp:taxon-name-part></tp:taxon-name></italic> sp. nov.</td><td rowspan="1" colspan="1">3.53–3.89</td><td rowspan="1" colspan="1">3.74</td><td rowspan="1" colspan="1">1.25–1.37</td><td rowspan="1" colspan="1">1.32</td><td rowspan="1" colspan="1">1.71–1.76</td><td rowspan="1" colspan="1">1.73</td><td rowspan="1" colspan="1">0.61–0.68</td><td rowspan="1" colspan="1">0.63</td><td rowspan="1" colspan="1">1.71–1.76</td><td rowspan="1" colspan="1">1.73</td><td rowspan="1" colspan="1">subelongate</td><td rowspan="1" colspan="1">~107°</td><td rowspan="1" colspan="1">10</td></tr><tr><td rowspan="1" colspan="1"><italic><tp:taxon-name><tp:taxon-name-part taxon-name-part-type="genus" reg="Salcedia">S.</tp:taxon-name-part> <tp:taxon-name-part taxon-name-part-type="species" reg="utetea">utetea</tp:taxon-name-part></tp:taxon-name></italic> sp. nov.</td><td rowspan="1" colspan="1">3.4–3.58</td><td rowspan="1" colspan="1">3.48</td><td rowspan="1" colspan="1">1.16–1.26</td><td rowspan="1" colspan="1">1.21</td><td rowspan="1" colspan="1">2.08–2.17</td><td rowspan="1" colspan="1">2.11</td><td rowspan="1" colspan="1">0.63–0.66</td><td rowspan="1" colspan="1">0.64</td><td rowspan="1" colspan="1">1.71–1.79</td><td rowspan="1" colspan="1">1.74</td><td rowspan="1" colspan="1">subelongate</td><td rowspan="1" colspan="1">96–99°</td><td rowspan="1" colspan="1">10</td></tr><tr><td rowspan="1" colspan="1"><italic><tp:taxon-name><tp:taxon-name-part taxon-name-part-type="genus" reg="Salcedia">S.</tp:taxon-name-part> <tp:taxon-name-part taxon-name-part-type="species" reg="lukulua">lukulua</tp:taxon-name-part></tp:taxon-name></italic> sp. nov.</td><td rowspan="1" colspan="1">2.8; 2.84</td><td rowspan="1" colspan="1">–</td><td rowspan="1" colspan="1">0.89; 0.96</td><td rowspan="1" colspan="1">–</td><td rowspan="1" colspan="1">1.67; 1.72</td><td rowspan="1" colspan="1">–</td><td rowspan="1" colspan="1">0.73; 0.74</td><td rowspan="1" colspan="1">–</td><td rowspan="1" colspan="1">1.79; 1.88</td><td rowspan="1" colspan="1">–</td><td rowspan="1" colspan="1">elongate</td><td rowspan="1" colspan="1">obtuse, ~137°</td><td rowspan="1" colspan="1">2</td></tr><tr><td rowspan="1" colspan="1"><italic><tp:taxon-name><tp:taxon-name-part taxon-name-part-type="genus" reg="Salcedia">S.</tp:taxon-name-part> <tp:taxon-name-part taxon-name-part-type="species" reg="robusta">robusta</tp:taxon-name-part></tp:taxon-name></italic> sp. nov.</td><td rowspan="1" colspan="1">3.54–4.2</td><td rowspan="1" colspan="1">3.97</td><td rowspan="1" colspan="1">1.2–1.43</td><td rowspan="1" colspan="1">1.33</td><td rowspan="1" colspan="1">2.2–2.59</td><td rowspan="1" colspan="1">2.42</td><td rowspan="1" colspan="1">0.66–0.69</td><td rowspan="1" colspan="1">0.68</td><td rowspan="1" colspan="1">1.76–1.82</td><td rowspan="1" colspan="1">1.79</td><td rowspan="1" colspan="1">subelongate</td><td rowspan="1" colspan="1">115–117°</td><td rowspan="1" colspan="1">10</td></tr><tr><td rowspan="1" colspan="1"><italic><tp:taxon-name><tp:taxon-name-part taxon-name-part-type="genus" reg="Salcedia">S.</tp:taxon-name-part> <tp:taxon-name-part taxon-name-part-type="species" reg="tuberculata">tuberculata</tp:taxon-name-part></tp:taxon-name></italic> sp. nov.</td><td rowspan="1" colspan="1">3.43</td><td rowspan="1" colspan="1">–</td><td rowspan="1" colspan="1">1.03</td><td rowspan="1" colspan="1">–</td><td rowspan="1" colspan="1">1.99</td><td rowspan="1" colspan="1">–</td><td rowspan="1" colspan="1">0.74</td><td rowspan="1" colspan="1">–</td><td rowspan="1" colspan="1">1.94</td><td rowspan="1" colspan="1">–</td><td rowspan="1" colspan="1">oblongo-elongate</td><td rowspan="1" colspan="1">119°</td><td rowspan="1" colspan="1">1</td></tr><tr><td rowspan="1" colspan="1"><italic><tp:taxon-name><tp:taxon-name-part taxon-name-part-type="genus" reg="Salcedia">S.</tp:taxon-name-part> <tp:taxon-name-part taxon-name-part-type="species" reg="putzeysi">putzeysi</tp:taxon-name-part></tp:taxon-name></italic> (Oberthür, 1883)</td><td rowspan="1" colspan="1">3.12–3.88</td><td rowspan="1" colspan="1">3.52</td><td rowspan="1" colspan="1">1.24–1.28</td><td rowspan="1" colspan="1">0.25</td><td rowspan="1" colspan="1">2.11–2.33</td><td rowspan="1" colspan="1">1.17</td><td rowspan="1" colspan="1">0.63–0.65</td><td rowspan="1" colspan="1">0.35</td><td rowspan="1" colspan="1">1.67–1.81</td><td rowspan="1" colspan="1">0.74</td><td rowspan="1" colspan="1">subelongate</td><td rowspan="1" colspan="1">120–123°</td><td rowspan="1" colspan="1">10</td></tr><tr><td rowspan="1" colspan="1"><italic><tp:taxon-name><tp:taxon-name-part taxon-name-part-type="genus" reg="Salcedia">S.</tp:taxon-name-part> <tp:taxon-name-part taxon-name-part-type="species" reg="matsumotoi">matsumotoi</tp:taxon-name-part></tp:taxon-name></italic> sp. nov.</td><td rowspan="1" colspan="1">3.02–3.59</td><td rowspan="1" colspan="1">3.36</td><td rowspan="1" colspan="1">0.94–1.19</td><td rowspan="1" colspan="1">1.1</td><td rowspan="1" colspan="1">1.82–2.24</td><td rowspan="1" colspan="1">2.08</td><td rowspan="1" colspan="1">0.72–0.81</td><td rowspan="1" colspan="1">0.75</td><td rowspan="1" colspan="1">1.84–1.96</td><td rowspan="1" colspan="1">1.9</td><td rowspan="1" colspan="1">elongate</td><td rowspan="1" colspan="1">~122°</td><td rowspan="1" colspan="1">10</td></tr><tr><td rowspan="2" colspan="1">Oriental region</td><td rowspan="1" colspan="1"><italic><tp:taxon-name><tp:taxon-name-part taxon-name-part-type="genus" reg="Salcedia">S.</tp:taxon-name-part> <tp:taxon-name-part taxon-name-part-type="species" reg="miranda">miranda</tp:taxon-name-part></tp:taxon-name></italic> (Andrewes, 1920)</td><td rowspan="1" colspan="1">3.76; 3.96</td><td rowspan="1" colspan="1">–</td><td rowspan="1" colspan="1">1.35; 1.47</td><td rowspan="1" colspan="1">–</td><td rowspan="1" colspan="1">2.24; 2.39</td><td rowspan="1" colspan="1">–</td><td rowspan="1" colspan="1">0.64; 0.65</td><td rowspan="1" colspan="1">–</td><td rowspan="1" colspan="1">1.63; 166</td><td rowspan="1" colspan="1">–</td><td rowspan="1" colspan="1">subelongate</td><td rowspan="1" colspan="1">90°</td><td rowspan="1" colspan="1">2</td></tr><tr><td rowspan="1" colspan="1"><italic><tp:taxon-name><tp:taxon-name-part taxon-name-part-type="genus" reg="Salcedia">S.</tp:taxon-name-part> <tp:taxon-name-part taxon-name-part-type="species" reg="parallela">parallela</tp:taxon-name-part></tp:taxon-name></italic> Baehr, 1998</td><td rowspan="1" colspan="1">3.61</td><td rowspan="1" colspan="1">–</td><td rowspan="1" colspan="1">1.15</td><td rowspan="1" colspan="1">–</td><td rowspan="1" colspan="1">2.21</td><td rowspan="1" colspan="1">–</td><td rowspan="1" colspan="1">0.73</td><td rowspan="1" colspan="1">–</td><td rowspan="1" colspan="1">1.91</td><td rowspan="1" colspan="1">–</td><td rowspan="1" colspan="1">oblongo-elongate</td><td rowspan="1" colspan="1">102°</td><td rowspan="1" colspan="1">1</td></tr></tbody></table></table-wrap><fig id="F18" position="float" orientation="portrait"><object-id xmlns:xlink="http://www.w3.org/1999/xlink" content-type="doi" xlink:type="simple">10.3897/zookeys.901.39432.figure84</object-id><object-id xmlns:xlink="http://www.w3.org/1999/xlink" content-type="arpha" xlink:type="simple">CF0270C1-D21D-5BAD-B00F-C0A927A557BD</object-id><label>Figure 84.</label><caption><p>Map of tropical Africa providing an overview of the occurrence of all African <italic><tp:taxon-name><tp:taxon-name-part taxon-name-part-type="genus" reg="Salcedia">Salcedia</tp:taxon-name-part></tp:taxon-name></italic> species described to date (recorded localities plotted). 1 (black <italic><tp:taxon-name><tp:taxon-name-part taxon-name-part-type="genus" reg="Salcedia">S.</tp:taxon-name-part> <tp:taxon-name-part taxon-name-part-type="species" reg="perrieri">perrieri</tp:taxon-name-part></tp:taxon-name></italic> Fairmaire; 2 (white) <italic><tp:taxon-name><tp:taxon-name-part taxon-name-part-type="genus" reg="Salcedia">S.</tp:taxon-name-part> <tp:taxon-name-part taxon-name-part-type="species" reg="unifoveata">unifoveata</tp:taxon-name-part></tp:taxon-name></italic> sp. nov.; 3 (black circle) <italic><tp:taxon-name><tp:taxon-name-part taxon-name-part-type="genus" reg="Salcedia">S.</tp:taxon-name-part> <tp:taxon-name-part taxon-name-part-type="species" reg="faillei">faillei</tp:taxon-name-part></tp:taxon-name></italic> sp. nov.; 4 (red) <italic><tp:taxon-name><tp:taxon-name-part taxon-name-part-type="genus" reg="Salcedia">S.</tp:taxon-name-part> <tp:taxon-name-part taxon-name-part-type="species" reg="coquilhati">coquilhati</tp:taxon-name-part></tp:taxon-name></italic> Alluaud; 5 (yellow) <italic><tp:taxon-name><tp:taxon-name-part taxon-name-part-type="genus" reg="Salcedia">S.</tp:taxon-name-part> <tp:taxon-name-part taxon-name-part-type="species" reg="elongata">elongata</tp:taxon-name-part></tp:taxon-name></italic> Alluaud; 6 (blue) <italic><tp:taxon-name><tp:taxon-name-part taxon-name-part-type="genus" reg="Salcedia">S.</tp:taxon-name-part> <tp:taxon-name-part taxon-name-part-type="species" reg="africana">africana</tp:taxon-name-part></tp:taxon-name></italic> (Britton); 7 (orange) <italic><tp:taxon-name><tp:taxon-name-part taxon-name-part-type="genus" reg="Salcedia">S.</tp:taxon-name-part> <tp:taxon-name-part taxon-name-part-type="species" reg="utetea">utetea</tp:taxon-name-part></tp:taxon-name></italic> sp. nov.; 8 (grey) <italic><tp:taxon-name><tp:taxon-name-part taxon-name-part-type="genus" reg="Salcedia">S.</tp:taxon-name-part> <tp:taxon-name-part taxon-name-part-type="species" reg="procera">procera</tp:taxon-name-part></tp:taxon-name></italic> sp. nov.; 9 (light green) <italic><tp:taxon-name><tp:taxon-name-part taxon-name-part-type="genus" reg="Salcedia">S.</tp:taxon-name-part> <tp:taxon-name-part taxon-name-part-type="species" reg="robusta">robusta</tp:taxon-name-part></tp:taxon-name></italic> sp. nov.; 10 (turquoise) <italic><tp:taxon-name><tp:taxon-name-part taxon-name-part-type="genus" reg="Salcedia">S.</tp:taxon-name-part> <tp:taxon-name-part taxon-name-part-type="species" reg="schoutedeni">schoutedeni</tp:taxon-name-part></tp:taxon-name></italic> Alluaud; 11 (purple) <italic><tp:taxon-name><tp:taxon-name-part taxon-name-part-type="genus" reg="Salcedia">S.</tp:taxon-name-part> <tp:taxon-name-part taxon-name-part-type="species" reg="lukulua">lukulua</tp:taxon-name-part></tp:taxon-name></italic> sp. nov.; 12 (dark green) <italic><tp:taxon-name><tp:taxon-name-part taxon-name-part-type="genus" reg="Salcedia">S.</tp:taxon-name-part> <tp:taxon-name-part taxon-name-part-type="species" reg="tuberculata">tuberculata</tp:taxon-name-part></tp:taxon-name></italic> sp. nov.; 13 (brown) <italic><tp:taxon-name><tp:taxon-name-part taxon-name-part-type="genus" reg="Salcedia">S.</tp:taxon-name-part> <tp:taxon-name-part taxon-name-part-type="species" reg="baroensis">baroensis</tp:taxon-name-part></tp:taxon-name></italic> sp. nov.; 14 (light blue) <italic><tp:taxon-name><tp:taxon-name-part taxon-name-part-type="genus" reg="Salcedia">S.</tp:taxon-name-part> <tp:taxon-name-part taxon-name-part-type="species" reg="nigeriensis">nigeriensis</tp:taxon-name-part></tp:taxon-name></italic> Alluaud; 16 (dark blue) <italic><tp:taxon-name><tp:taxon-name-part taxon-name-part-type="genus" reg="Salcedia">S.</tp:taxon-name-part> <tp:taxon-name-part taxon-name-part-type="species" reg="putzeysi">putzeysi</tp:taxon-name-part></tp:taxon-name></italic> (Oberthür); 17 (black) <italic><tp:taxon-name><tp:taxon-name-part taxon-name-part-type="genus" reg="Salcedia">S.</tp:taxon-name-part> <tp:taxon-name-part taxon-name-part-type="species" reg="matsumotoi">matsumotoi</tp:taxon-name-part></tp:taxon-name></italic> sp. nov.; ? in a circle (twice): collection locality of a single female <italic><tp:taxon-name><tp:taxon-name-part taxon-name-part-type="genus" reg="Salcedia">Salcedia</tp:taxon-name-part></tp:taxon-name></italic> specimen of uncertain species. Basic schematic map of Africa taken from <ext-link xmlns:xlink="http://www.w3.org/1999/xlink" xlink:type="simple" ext-link-type="uri" xlink:href="http://SimpleMappr.net">SimpleMappr.net</ext-link>.</p></caption><graphic xmlns:xlink="http://www.w3.org/1999/xlink" xlink:href="zookeys-901-001-g018.jpg" position="float" orientation="portrait" xlink:type="simple" id="oo_370619.jpg"><uri content-type="original_file" xlink:type="simple">https://binary.pensoft.net/fig/370619</uri></graphic></fig></tp:treatment-sec><ref-list><ref id="B20"><mixed-citation xmlns:xlink="http://www.w3.org/1999/xlink" xlink:type="simple"><person-group><name name-style="western"><surname>Csiki</surname><given-names>E</given-names></name></person-group> (<year>1927</year>) Coleopterorum Catalogus auspiciis et auxilio. W. Junk editus a S. Schenkling. 91: <tp:taxon-name><tp:taxon-name-part taxon-name-part-type="family">Carabidae</tp:taxon-name-part></tp:taxon-name>: <tp:taxon-name><tp:taxon-name-part taxon-name-part-type="subfamily">Carabinae</tp:taxon-name-part></tp:taxon-name> I. W. Junk, Berlin, 1–553.</mixed-citation></ref><ref id="B6"><mixed-citation xmlns:xlink="http://www.w3.org/1999/xlink" xlink:type="simple"><person-group><name name-style="western"><surname>Andrewes</surname><given-names>HE</given-names></name></person-group> (<year>1929</year>) <source>The Fauna of British India, Including Ceylon and Burma. <tp:taxon-name><tp:taxon-name-part taxon-name-part-type="order">Coleoptera</tp:taxon-name-part></tp:taxon-name>, <tp:taxon-name><tp:taxon-name-part taxon-name-part-type="family">Carabidae</tp:taxon-name-part></tp:taxon-name> (Vol. I), <tp:taxon-name><tp:taxon-name-part taxon-name-part-type="subfamily">Carabinae</tp:taxon-name-part></tp:taxon-name>.</source><publisher-name>Taylor &amp; Francis</publisher-name>, <publisher-loc>London</publisher-loc>, <size units="page">431 pp</size>.</mixed-citation></ref><ref id="B7"><mixed-citation xmlns:xlink="http://www.w3.org/1999/xlink" xlink:type="simple"><person-group><name name-style="western"><surname>Andrewes</surname><given-names>HE</given-names></name></person-group> (<year>1930</year>) <source>Catalogue of Indian Insects. Part 18, <tp:taxon-name><tp:taxon-name-part taxon-name-part-type="family">Carabidae</tp:taxon-name-part></tp:taxon-name>.</source><publisher-name>Government of India Central Publication Branch</publisher-name>, <publisher-loc>Calcutta</publisher-loc>, <size units="page">389 pp</size>.</mixed-citation></ref><ref id="B2"><mixed-citation xmlns:xlink="http://www.w3.org/1999/xlink" xlink:type="simple"><person-group><name name-style="western"><surname>Alluaud</surname><given-names>C</given-names></name></person-group> (<year>1930</year>) <article-title>Note sur les Scaritides de Madagascar.</article-title><source>Afra</source><volume>1</volume>: <fpage>10</fpage>–<lpage>23</lpage>.</mixed-citation></ref><ref id="B4"><mixed-citation xmlns:xlink="http://www.w3.org/1999/xlink" xlink:type="simple"><person-group><name name-style="western"><surname>Alluaud</surname><given-names>C</given-names></name></person-group> (<year>1935</year>) <article-title>Note diverses. Localités nouvelles.</article-title><source>Afra</source><volume>9</volume>: <fpage>19</fpage>–<lpage>20</lpage>.</mixed-citation></ref><ref id="B8"><mixed-citation xmlns:xlink="http://www.w3.org/1999/xlink" xlink:type="simple"><person-group><name name-style="western"><surname>Andrewes</surname><given-names>HE</given-names></name></person-group> (<year>1936</year>) <article-title>Papers on Oriental <tp:taxon-name><tp:taxon-name-part taxon-name-part-type="family">Carabidae</tp:taxon-name-part></tp:taxon-name>, 30.</article-title><source>The Annals and magazine of Natural History</source><volume>18</volume>(<issue>10</issue>): <fpage>54</fpage>–<lpage>65</lpage>. <ext-link xlink:type="simple" ext-link-type="doi" xlink:href="10.1080/00222933608655174">https://doi.org/10.1080/00222933608655174</ext-link></mixed-citation></ref><ref id="B31"><mixed-citation xmlns:xlink="http://www.w3.org/1999/xlink" xlink:type="simple"><person-group><name name-style="western"><surname>Jeannel</surname><given-names>R</given-names></name></person-group> (<year>1946</year>) <source>Faune de l’empire français. VI. Coléoptères carabiques de la région Malgache (première partie).</source><publisher-name>Office de la Recherche Scientifique Coloniale</publisher-name>, <publisher-loc>Paris</publisher-loc>, <size units="page">315 pp</size>.</mixed-citation></ref><ref id="B18"><mixed-citation xmlns:xlink="http://www.w3.org/1999/xlink" xlink:type="simple"><person-group><name name-style="western"><surname>Britton</surname><given-names>EB</given-names></name></person-group> (<year>1947</year>) <article-title>A new species of <tp:taxon-name><tp:taxon-name-part taxon-name-part-type="genus">Zelma</tp:taxon-name-part></tp:taxon-name> (Col., <tp:taxon-name><tp:taxon-name-part taxon-name-part-type="family">Carabidae</tp:taxon-name-part></tp:taxon-name>) from Africa.</article-title><source>Entomologist’s monthly magazine, May</source><volume>1947</volume>: <fpage>125</fpage>–<lpage>127</lpage>.</mixed-citation></ref><ref id="B38"><mixed-citation xmlns:xlink="http://www.w3.org/1999/xlink" xlink:type="simple"><person-group><name name-style="western"><surname>Reichardt</surname><given-names>H</given-names></name></person-group> (<year>1975</year>) <article-title>The genera of <tp:taxon-name><tp:taxon-name-part taxon-name-part-type="subtribe">Salcediina</tp:taxon-name-part></tp:taxon-name> (<tp:taxon-name><tp:taxon-name-part taxon-name-part-type="order">Coleoptera</tp:taxon-name-part></tp:taxon-name>, <tp:taxon-name><tp:taxon-name-part taxon-name-part-type="family">Carabidae</tp:taxon-name-part></tp:taxon-name>, <tp:taxon-name><tp:taxon-name-part taxon-name-part-type="tribe">Scaritini</tp:taxon-name-part></tp:taxon-name>).</article-title><source>Revista Brasileira Entomologia</source><volume>19</volume>: <fpage>99</fpage>–<lpage>110</lpage>.</mixed-citation></ref><ref id="B24"><mixed-citation xmlns:xlink="http://www.w3.org/1999/xlink" xlink:type="simple"><person-group><name name-style="western"><surname>Dostal</surname><given-names>A</given-names></name></person-group> (<year>1993</year>) <article-title>Beschreibung einer neuen Gattung aus Vietnam: <italic><tp:taxon-name><tp:taxon-name-part taxon-name-part-type="genus">Androzelma</tp:taxon-name-part></tp:taxon-name></italic> gen. nov. (<tp:taxon-name><tp:taxon-name-part taxon-name-part-type="order">Coleoptera</tp:taxon-name-part></tp:taxon-name>, <tp:taxon-name><tp:taxon-name-part taxon-name-part-type="family">Carabidae</tp:taxon-name-part></tp:taxon-name>, <tp:taxon-name><tp:taxon-name-part taxon-name-part-type="subfamily">Scaritinae</tp:taxon-name-part></tp:taxon-name>: <tp:taxon-name><tp:taxon-name-part taxon-name-part-type="tribe">Salcediini</tp:taxon-name-part></tp:taxon-name>).</article-title><source>Zeitschrift der Arbeitsgemeinschaft Österreichischer Entomologen</source><volume>45</volume>: <fpage>117</fpage>–<lpage>121</lpage>.</mixed-citation></ref><ref id="B9"><mixed-citation xmlns:xlink="http://www.w3.org/1999/xlink" xlink:type="simple"><person-group><name name-style="western"><surname>Baehr</surname><given-names>M</given-names></name></person-group> (<year>1998</year>) <article-title>A new species of the genus <italic><tp:taxon-name><tp:taxon-name-part taxon-name-part-type="genus">Salcedia</tp:taxon-name-part></tp:taxon-name></italic> Fairmaire from Burma (<tp:taxon-name><tp:taxon-name-part taxon-name-part-type="class">Insecta</tp:taxon-name-part></tp:taxon-name>: <tp:taxon-name><tp:taxon-name-part taxon-name-part-type="order">Coleoptera</tp:taxon-name-part></tp:taxon-name>: <tp:taxon-name><tp:taxon-name-part taxon-name-part-type="family">Carabidae</tp:taxon-name-part></tp:taxon-name>: <tp:taxon-name><tp:taxon-name-part taxon-name-part-type="subfamily">Scaritinae</tp:taxon-name-part></tp:taxon-name>).</article-title><source>Stuttgarter Beiträge zur Naturkunde, Serie A (Biologie)</source><volume>578</volume>: <fpage>1</fpage>–<lpage>5</lpage>.</mixed-citation></ref><ref id="B34"><mixed-citation xmlns:xlink="http://www.w3.org/1999/xlink" xlink:type="simple"><person-group><name name-style="western"><surname>Lorenz</surname><given-names>W</given-names></name></person-group> (<year>2005</year>) <source>Systematic list of extant Ground Beetles of the World (<tp:taxon-name><tp:taxon-name-part taxon-name-part-type="class">Insecta</tp:taxon-name-part></tp:taxon-name><tp:taxon-name><tp:taxon-name-part taxon-name-part-type="order">Coleoptera</tp:taxon-name-part></tp:taxon-name> “<tp:taxon-name><tp:taxon-name-part taxon-name-part-type="above-genus">Geadephaga</tp:taxon-name-part></tp:taxon-name>”: <tp:taxon-name><tp:taxon-name-part taxon-name-part-type="family">Trachypachidae</tp:taxon-name-part></tp:taxon-name> and <tp:taxon-name><tp:taxon-name-part taxon-name-part-type="family">Carabidae</tp:taxon-name-part></tp:taxon-name> incl. <tp:taxon-name><tp:taxon-name-part taxon-name-part-type="subfamily">Paussinae</tp:taxon-name-part></tp:taxon-name>, <tp:taxon-name><tp:taxon-name-part taxon-name-part-type="subfamily">Cicindelinae</tp:taxon-name-part></tp:taxon-name>, <tp:taxon-name><tp:taxon-name-part taxon-name-part-type="family">Rhysodidae</tp:taxon-name-part></tp:taxon-name>), Second Edition.</source><publisher-name>Printed by the author</publisher-name>, <publisher-loc>Tutzing</publisher-loc>, <size units="page">530 pp</size>.</mixed-citation></ref></ref-list></tp:taxon-treatment>
